# Supplementary material for: Protein acetylation regulates xylose metabolism during adaptation of Saccharomyces cerevisiae
Source: Biotechnol Biofuels. 2021 Dec 17;14:241. doi: 10.1186/s13068-021-02090-x (PMC8684234; doi:10.1186/s13068-021-02090-x)
Supplement: Supplementary file 2 — Additional file 2: Data related to protein acetylation. [file 13068_2021_2090_MOESM2_ESM.xlsx]

## Sheet: Differentially_modified_stats
Table S1.Data related to protein acetylation
Comparable group	Up protein	Up site	Down protein	Down site
D9X6/D9	27	41	45	47
D9X6D9/D9	3	3	22	36
D9X6D9/D9X6	21	23	30	51

## Sheet: D9X6D9 vs D9
Protein accession	Protein description	Amino	Position	D9X6D9/D9 Ratio Ratio	Quanty Type	P value
P00924	Enolase 1	K	270	1.19475	Down	0.0192723
P02293	Histone H2B.1	K	7	0.92855	Down	0.21974
P02293	Histone H2B.1	K	12	0.75996	Down	0.0277757
P02293	Histone H2B.1	K	17	0.774123	Down	0.0454881
P02294	Histone H2B.2	K	7	0.531529	Down	0.0176766
P02294	Histone H2B.2	K	12	0.442942	Down	0.0030237
P02294	Histone H2B.2	K	17	0.466601	Down	0.00375245
P02294	Histone H2B.2	K	22	0.567465	Down	0.00841528
P02294	Histone H2B.2	K	23	0.483308	Down	0.000825425
P02309	Histone H4	K	6	0.18034	Down	0.000112858
P02309	Histone H4	K	9	0.194958	Down	1.96e-05
P02309	Histone H4	K	13	0.267808	Down	5.54e-06
P02309	Histone H4	K	17	0.294087	Down	3.56e-05
P04912	Histone H2A.2	K	5	0.359798	Down	0.000867481
P04912	Histone H2A.2	K	8	0.262748	Down	0.00158403
P0CX28	60S ribosomal protein L42-B	K	24	0.803935	Down	0.00794113
P0CX38	40S ribosomal protein S6-B	K	164	0.958394	Down	0.0286043
P0CX50	60S ribosomal protein L18-B	K	20	0.824891	Down	0.000147179
P0CX52	40S ribosomal protein S16-B	K	132	0.359929	Down	0.00137678
P0CX83	60S ribosomal protein L19-B	K	133	0.570292	Down	0.000214044
P12695	Dihydrolipoyllysine-residue acetyltransferase component of pyruvate dehydrogenase complex, mitochondrial	K	164	0.680971	Down	0.0508573
P14126	60S ribosomal protein L3	K	174	0.73365	Down	0.000894165
P15019	Transaldolase	K	7	0.37265	Down	0.00109671
P18239	ADP,ATP carrier protein 2	K	160	0.553907	Down	0.0025818
P19414	Aconitate hydratase, mitochondrial	K	406	0.906454	Down	0.68952
P22943	12 kDa heat shock protein	K	108	1.03879	Down	0.011662
P32316	Acetyl-CoA hydrolase	K	490	0.895841	Down	0.315227
P40069	Importin subunit beta-4	K	1084	0.649012	Down	0.0205527
P40215	External NADH-ubiquinone oxidoreductase 1, mitochondrial	K	476	0.874658	Down	0.0036492
P61830	Histone H3	K	10	0.606456	Down	0.00417962
P61830	Histone H3	K	15	0.606456	Down	0.00417962
P61830	Histone H3	K	24	0.333681	Down	4.12e-05
P61830	Histone H3	K	28	0.294149	Down	7.23e-06
Q12447	Polyamine N-acetyltransferase 1	K	168	0.922948	Down	0.049167
Q3E841	Uncharacterized protein YNR034W-A	K	47	0.733752	Down	0.0420986
P04912	Histone H2A.2	K	14	0.109521	Down	0.00244454
P10591	Heat shock protein SSA1	K	243	1.64066	Up	0.00499123
P23254	Transketolase 1	K	512	1.55194	Up	0.00992678
P39676	Flavohemoprotein	K	84	1.78906	Up	0.0232411
O14467	Multiprotein-bridging factor 1	K	135	1.1512
O74700	Mitochondrial import inner membrane translocase subunit TIM9	K	65	1.2353
P00044	Cytochrome c iso-1	K	92	0.931777
P00044	Cytochrome c iso-1	K	105
P00127	Cytochrome b-c1 complex subunit 6	K	86	0.870713
P00175	Cytochrome b2, mitochondrial	K	159
P00175	Cytochrome b2, mitochondrial	K	389	0.98897
P00175	Cytochrome b2, mitochondrial	K	419	1.10464
P00330	Alcohol dehydrogenase 1	K	18	1.3177
P00331	Alcohol dehydrogenase 2	K	18	0.540329
P00331	Alcohol dehydrogenase 1	K	28	0.543515
P00331	Alcohol dehydrogenase 2	K	164	0.750473
P00358	Glyceraldehyde-3-phosphate dehydrogenase 2	K	63	0.827509
P00359	Glyceraldehyde-3-phosphate dehydrogenase 3	K	63	0.921369
P00359	Glyceraldehyde-3-phosphate dehydrogenase 3	K	70	0.959562
P00359	Glyceraldehyde-3-phosphate dehydrogenase 2	K	108	1.0441
P00359	Glyceraldehyde-3-phosphate dehydrogenase 2	K	115	1.27918
P00359	Glyceraldehyde-3-phosphate dehydrogenase 2	K	257	1.14225
P00359	Glyceraldehyde-3-phosphate dehydrogenase 2	K	267	0.909195
P00359	Glyceraldehyde-3-phosphate dehydrogenase 2	K	331	0.918389
P00360	Glyceraldehyde-3-phosphate dehydrogenase 1	K	63	1.00573
P00360	Glyceraldehyde-3-phosphate dehydrogenase 1	K	257	0.997839
P00427	Cytochrome c oxidase subunit 6, mitochondrial	K	112
P00445	Superoxide dismutase [Cu-Zn]	K	70	0.858443
P00549	Pyruvate kinase 1	K	69	1.17403
P00549	Pyruvate kinase 1	K	124	1.20475
P00549	Pyruvate kinase 1	K	131	1.35363
P00549	Pyruvate kinase 1	K	281	1.30516
P00549	Pyruvate kinase 1	K	286	1.26482
P00549	Pyruvate kinase 1	K	466	1.09218
P00549	Pyruvate kinase 1	K	474	1.18941
P00560	Phosphoglycerate kinase	K	15	1.40193
P00560	Phosphoglycerate kinase	K	32	0.987148
P00560	Phosphoglycerate kinase	K	147	0.832201
P00560	Phosphoglycerate kinase	K	328	1.17723
P00560	Phosphoglycerate kinase	K	379	1.06014
P00560	Phosphoglycerate kinase	K	415	0.573885
P00724	Invertase 2	K	189
P00812	Arginase	K	194	1.12875
P00812	Arginase	K	209	1.07093
P00817	Inorganic pyrophosphatase	K	11	0.991221
P00817	Inorganic pyrophosphatase	K	234	0.900827
P00890	Citrate synthase, mitochondrial	K	203	1.1793
P00924	Enolase 1	K	67	0.692804
P00924	Enolase 1	K	132	0.655822
P00924	Enolase 1	K	139	0.777336
P00924	Enolase 1	K	337	0.700417
P00924	Enolase 1	K	436	0.60651
P00925	Enolase 2	K	139	0.893357
P00925	Enolase 2	K	270	1.06969
P00925	Enolase 2	K	436	0.857753
P00931	Tryptophan synthase	K	301	0.877762
P00942	Triosephosphate isomerase	K	107	1.26115
P00950	Phosphoglycerate mutase 1	K	191	0.939794
P01097	ATPase inhibitor, mitochondrial	K	68	0.672884
P02293	Histone H2B.1	K	22	0.718713
P02293	Histone H2B.1	K	23	0.982359
P02293	Histone H2B.1	K	89
P02293	Histone H2B.1	K	90	0.770988
P02293	Histone H2B.1	K	112	0.811831
P02294	Histone H2B.2	K	8	0.455696
P02400	60S acidic ribosomal protein P2-beta	K	61	0.905695
P02406	60S ribosomal protein L28	K	70
P02406	60S ribosomal protein L28	K	86
P02406	60S ribosomal protein L28	K	92	0.995162
P02406	60S ribosomal protein L28	K	126	1.15001
P02994	Elongation factor 1-alpha	K	36	0.708942
P02994	Elongation factor 1-alpha	K	41	0.990412
P02994	Elongation factor 1-alpha	K	62	1.2943
P02994	Elongation factor 1-alpha	K	177	1.11051
P02994	Elongation factor 1-alpha	K	224	1.17944
P02994	Elongation factor 1-alpha	K	328	0.969201
P02994	Elongation factor 1-alpha	K	376
P02994	Elongation factor 1-alpha	K	390	0.838546
P02994	Elongation factor 1-alpha	K	393	0.987366
P02994	Elongation factor 1-alpha	K	437	1.1026
P02994	Elongation factor 1-alpha	K	441	1.11216
P02994	Elongation factor 1-alpha	K	444
P04076	Argininosuccinate lyase	K	71
P04147	Polyadenylate-binding protein, cytoplasmic and nuclear	K	268	1.30533
P04147	Polyadenylate-binding protein, cytoplasmic and nuclear	K	515	1.27973
P04173	3-isopropylmalate dehydrogenase	K	146
P04173	3-isopropylmalate dehydrogenase	K	330	1.48972
P04449	60S ribosomal protein L24-A	K	129	1.01423
P04456	60S ribosomal protein L25	K	74	1.08969
P04801	Threonine--tRNA ligase, cytoplasmic	K	312	0.917397
P04801	Threonine--tRNA ligase, cytoplasmic	K	583
P04802	Aspartate--tRNA ligase, cytoplasmic	K	174
P04806	Hexokinase-1	K	46	0.881926
P04806	Hexokinase-1	K	54
P04806	Hexokinase-1	K	329
P04806	Hexokinase-1	K	335	1.3942
P04806	Hexokinase-1	K	372
P04806	Hexokinase-1	K	410	0.710299
P04806	Hexokinase-1	K	423	1.00325
P04806	Hexokinase-1	K	478	1.14352
P04807	Hexokinase-2	K	111	1.20519
P04807	Hexokinase-2	K	329	0.991525
P04807	Hexokinase-2	K	428
P04807	Hexokinase-2	K	479
P04840	Mitochondrial outer membrane protein porin 1	K	234	1.05375
P05030	Plasma membrane ATPase 1	K	428	1.20446
P05030	Plasma membrane ATPase 1	K	442	1.46493
P05030	Plasma membrane ATPase 1	K	456
P05150	Ornithine carbamoyltransferase	K	36
P05626	ATP synthase subunit 4, mitochondrial	K	133
P05626	ATP synthase subunit 4, mitochondrial	K	209
P05694	5-methyltetrahydropteroyltriglutamate--homocysteine methyltransferase	K	307	0.981132
P05739	60S ribosomal protein L6-B	K	29
P05748	60S ribosomal protein L15-A	K	157	1.45149
P05749	60S ribosomal protein L22-A	K	99	1.57385
P05750	40S ribosomal protein S3	K	7	1.26718
P05750	40S ribosomal protein S3	K	45	1.18057
P05750	40S ribosomal protein S3	K	75	1.13811
P05750	40S ribosomal protein S3	K	106	1.4051
P05750	40S ribosomal protein S3	K	185	1.0697
P05755	40S ribosomal protein S9-B	K	37	1.03484
P05755	40S ribosomal protein S9-B	K	90	0.896774
P05755	40S ribosomal protein S9-B	K	154	1.33768
P06101	Hsp90 co-chaperone Cdc37	K	144	0.475728
P06101	Hsp90 co-chaperone Cdc37	K	354	0.79092
P06106	Protein MET17	K	403	1.22063
P06168	Ketol-acid reductoisomerase, mitochondrial	K	136	0.798091
P06168	Ketol-acid reductoisomerase, mitochondrial	K	165	1.03959
P06169	Pyruvate decarboxylase isozyme 1	K	228	1.24966
P06169	Pyruvate decarboxylase isozyme 1	K	304	1.17004
P06169	Pyruvate decarboxylase isozyme 1	K	345	1.05585
P06208	2-isopropylmalate synthase	K	29	1.00466
P06208	2-isopropylmalate synthase	K	458	1.07556
P06738	Glycogen phosphorylase	K	55
P06738	Glycogen phosphorylase	K	109	1.00721
P06780	GTP-binding protein RHO1	K	187	1.13519
P07149	Fatty acid synthase subunit beta	K	445
P07149	Fatty acid synthase subunit beta	K	887	1.2467
P07149	Fatty acid synthase subunit beta	K	1030
P07149	Fatty acid synthase subunit beta	K	1083
P07149	Fatty acid synthase subunit beta	K	1793	0.779418
P07170	Adenylate kinase	K	56	1.00311
P07170	Adenylate kinase	K	176	1.01633
P07213	Mitochondrial import receptor subunit TOM70	K	343	1.13608
P07213	Mitochondrial import receptor subunit TOM70	K	354
P07251	ATP synthase subunit alpha, mitochondrial	K	224	1.0883
P07255	Cytochrome c oxidase subunit 7A	K	11
P07256	Cytochrome b-c1 complex subunit 1, mitochondrial	K	239
P07257	Cytochrome b-c1 complex subunit 2, mitochondrial	K	79	1.11055
P07257	Cytochrome b-c1 complex subunit 2, mitochondrial	K	153	1.16062
P07257	Cytochrome b-c1 complex subunit 2, mitochondrial	K	218
P07257	Cytochrome b-c1 complex subunit 2, mitochondrial	K	302	0.889551
P07257	Cytochrome b-c1 complex subunit 2, mitochondrial	K	309
P07257	Cytochrome b-c1 complex subunit 2, mitochondrial	K	322
P07263	Histidine--tRNA ligase, mitochondrial	K	412	1.12425
P07264	3-isopropylmalate dehydratase	K	81	0.60285
P07264	3-isopropylmalate dehydratase	K	276	0.878815
P07264	3-isopropylmalate dehydratase	K	279	1.25191
P07264	3-isopropylmalate dehydratase	K	328	0.688501
P07278	cAMP-dependent protein kinase regulatory subunit	K	394	0.858739
P07284	Serine--tRNA ligase, cytoplasmic	K	66	1.11999
P07284	Serine--tRNA ligase, cytoplasmic	K	80	0.999659
P07284	Serine--tRNA ligase, cytoplasmic	K	102	0.948502
P07342	Acetolactate synthase catalytic subunit, mitochondrial	K	411
P08417	Fumarate hydratase, mitochondrial	K	79
P08417	Fumarate hydratase, mitochondrial	K	199	0.693852
P08417	Fumarate hydratase, mitochondrial	K	451
P08524	Farnesyl pyrophosphate synthase	K	141
P08524	Farnesyl pyrophosphate synthase	K	297	0.954507
P09201	Fructose-1,6-bisphosphatase	K	32
P09201	Fructose-1,6-bisphosphatase	K	346
P09232	Cerevisin	K	374	0.692712
P09435	Heat shock protein SSA3	K	86	0.188547
P09435	Heat shock protein SSA3	K	244	0.54043
P09436	Isoleucine--tRNA ligase, cytoplasmic	K	641	1.36157
P09457	ATP synthase subunit 5, mitochondrial	K	149	0.924954
P09457	ATP synthase subunit 5, mitochondrial	K	168	1.13608
P09938	Ribonucleoside-diphosphate reductase small chain 1	K	40	1.01657
P09938	Ribonucleoside-diphosphate reductase small chain 1	K	45
P09938	Ribonucleoside-diphosphate reductase small chain 1	K	60	0.522713
P09938	Ribonucleoside-diphosphate reductase small chain 1	K	345
P09938	Ribonucleoside-diphosphate reductase small chain 1	K	371	1.16696
P0C2H6	60S ribosomal protein L27-A	K	126
P0C2H6	60S ribosomal protein L27-A	K	133
P0C2H9	60S ribosomal protein L31-B	K	18	1.07727
P0C2H9	60S ribosomal protein L31-B	K	26	0.97764
P0C2H9	60S ribosomal protein L31-B	K	61	1.08165
P0CF35	Putative formate dehydrogenase 2	K	51
P0CH09	Ubiquitin-60S ribosomal protein L40	K	6	1.03814
P0CS90	Heat shock protein SSC1, mitochondrial	K	98	1.13357
P0CS90	Heat shock protein SSC1, mitochondrial	K	161
P0CS90	Heat shock protein SSC1, mitochondrial	K	268	1.19612
P0CS90	Heat shock protein SSC1, mitochondrial	K	337	1.03035
P0CS90	Heat shock protein SSC1, mitochondrial	K	344	0.867389
P0CS90	Heat shock protein SSC1, mitochondrial	K	546
P0CT04	Protease B inhibitor 2	K	3
P0CT04	Protease B inhibitor 2	K	11	1.1816
P0CT04	Protease B inhibitor 2	K	19	0.879623
P0CT04	Protease B inhibitor 2	K	54
P0CT04	Protease B inhibitor 2	K	58	0.673876
P0CX24	60S ribosomal protein L20-B	K	38	1.28184
P0CX24	60S ribosomal protein L20-B	K	73	0.781317
P0CX24	60S ribosomal protein L20-B	K	146	0.905502
P0CX24	60S ribosomal protein L20-B	K	161
P0CX28	60S ribosomal protein L42-B	K	76	0.750827
P0CX28	60S ribosomal protein L42-B	K	86	1.06603
P0CX30	40S ribosomal protein S23-B	K	30	1.19964
P0CX32	40S ribosomal protein S24-B	K	99	0.727225
P0CX34	40S ribosomal protein S30-B	K	15	0.749286
P0CX36	40S ribosomal protein S4-B	K	71
P0CX36	40S ribosomal protein S4-B	K	198	0.985188
P0CX38	40S ribosomal protein S6-B	K	214	1.35665
P0CX40	40S ribosomal protein S8-B	K	74	1.07685
P0CX40	40S ribosomal protein S8-B	K	123	1.1171
P0CX40	40S ribosomal protein S8-B	K	135	0.834944
P0CX44	60S ribosomal protein L1-B	K	24
P0CX44	60S ribosomal protein L1-B	K	78	0.930098
P0CX44	60S ribosomal protein L1-B	K	91	0.914262
P0CX46	60S ribosomal protein L2-B	K	155	1.00981
P0CX48	40S ribosomal protein S11-B	K	36	1.0053
P0CX48	40S ribosomal protein S11-B	K	43
P0CX48	40S ribosomal protein S11-B	K	46	1.23127
P0CX48	40S ribosomal protein S11-B	K	56	1.10624
P0CX52	40S ribosomal protein S16-B	K	95	1.08557
P0CX54	60S ribosomal protein L12-B	K	40
P0CX56	40S ribosomal protein S18-B	K	48	0.876584
P0CX56	40S ribosomal protein S18-B	K	49
P0CX56	40S ribosomal protein S18-B	K	56	1.08025
P0CX83	60S ribosomal protein L19-B	K	52
P0CX83	60S ribosomal protein L19-B	K	60
P0CX83	60S ribosomal protein L19-B	K	117	0.471489
P0CX85	60S ribosomal protein L35-B	K	25	1.06911
P0CX85	60S ribosomal protein L35-B	K	103	0.99586
P10591	Heat shock protein SSA1	K	69	0.742287
P10591	Heat shock protein SSA1	K	86	1.04679
P10591	Heat shock protein SSA3	K	420	0.921893
P10591	Heat shock protein SSA1	K	590
P10592	Heat shock protein SSA2	K	69
P10592	Heat shock protein SSA2	K	86	1.07602
P10659	S-adenosylmethionine synthase 1	K	210	1.21206
P10659	S-adenosylmethionine synthase 1	K	299	0.947948
P10664	60S ribosomal protein L4-A	K	104	0.915294
P10664	60S ribosomal protein L4-A	K	308	0.790566
P10664	60S ribosomal protein L4-A	K	360	0.990587
P10963	Phosphoenolpyruvate carboxykinase [ATP]	K	514	0.957075
P11154	Pyruvate carboxylase 1	K	506
P11154	Pyruvate carboxylase 1	K	1092	1.33165
P11412	Glucose-6-phosphate 1-dehydrogenase	K	195
P12385	Eukaryotic peptide chain release factor subunit 1	K	175
P12683	3-hydroxy-3-methylglutaryl-coenzyme A reductase 1	K	637
P12709	Glucose-6-phosphate isomerase	K	50
P12709	Glucose-6-phosphate isomerase	K	240	0.982135
P12709	Glucose-6-phosphate isomerase	K	250	1.32025
P13711	Acyl-coenzyme A oxidase	K	131
P14065	Glycerol 2-dehydrogenase (NADP(+))	K	264
P14120	60S ribosomal protein L30	K	5	0.951435
P14120	60S ribosomal protein L30	K	19	1.17576
P14120	60S ribosomal protein L30	K	28	1.17662
P14126	60S ribosomal protein L3	K	120
P14126	60S ribosomal protein L3	K	340	0.689293
P14126	60S ribosomal protein L3	K	376
P14127	40S ribosomal protein S17-B	K	59	1.338
P14540	Fructose-bisphosphate aldolase	K	8	0.924138
P14540	Fructose-bisphosphate aldolase	K	10	1.20341
P14540	Fructose-bisphosphate aldolase	K	307	1.1136
P14540	Fructose-bisphosphate aldolase	K	326	0.907677
P14540	Fructose-bisphosphate aldolase	K	348	0.71125
P14832	Peptidyl-prolyl cis-trans isomerase	K	29	1.02253
P14832	Peptidyl-prolyl cis-trans isomerase	K	87	1.05676
P14832	Peptidyl-prolyl cis-trans isomerase	K	138	0.906551
P14832	Peptidyl-prolyl cis-trans isomerase	K	151	0.555431
P14832	Peptidyl-prolyl cis-trans isomerase	K	158	0.708102
P14843	Phospho-2-dehydro-3-deoxyheptonate aldolase, phenylalanine-inhibited	K	4	1.15059
P14843	Phospho-2-dehydro-3-deoxyheptonate aldolase, phenylalanine-inhibited	K	289	1.17604
P15019	Transaldolase	K	72	1.11243
P15019	Transaldolase	K	123	1.03688
P15019	Transaldolase	K	138	1.19239
P15019	Transaldolase	K	200	1.16216
P15019	Transaldolase	K	219	1.19425
P15019	Transaldolase	K	226	1.16316
P15019	Transaldolase	K	281	1.18153
P15019	Transaldolase	K	296	1.26573
P15108	ATP-dependent molecular chaperone HSC82	K	98	1.03335
P15108	ATP-dependent molecular chaperone HSC82	K	188	1.15889
P15108	ATP-dependent molecular chaperone HSC82	K	321	0.884107
P15108	ATP-dependent molecular chaperone HSC82	K	488
P15108	ATP-dependent molecular chaperone HSC82	K	548	1.31377
P15108	ATP-dependent molecular chaperone HSC82	K	607	1.03009
P15180	Lysine--tRNA ligase, cytoplasmic	K	175	0.99359
P15202	Peroxisomal catalase A	K	164	0.244754
P15625	Phenylalanine--tRNA ligase alpha subunit	K	470
P15705	Heat shock protein STI1	K	374
P15873	Proliferating cell nuclear antigen	K	13	0.916142
P15992	Heat shock protein 26	K	114	1.47221
P15992	Heat shock protein 26	K	157	1.01327
P16120	Threonine synthase	K	405
P16140	V-type proton ATPase subunit B	K	90	1.07462
P16140	V-type proton ATPase subunit B	K	384	1.32239
P16387	Pyruvate dehydrogenase E1 component subunit alpha, mitochondrial	K	333	1.06477
P16474	78 kDa glucose-regulated protein homolog	K	134
P16521	Elongation factor 3A	K	265	1.05271
P16521	Elongation factor 3A	K	448
P16521	Elongation factor 3A	K	630	1.08791
P16521	Elongation factor 3A	K	660	0.925037
P16547	Mitochondrial outer membrane protein OM45	K	204	1.51425
P16861	ATP-dependent 6-phosphofructokinase subunit alpha	K	24	0.883581
P16861	ATP-dependent 6-phosphofructokinase subunit alpha	K	132
P16861	ATP-dependent 6-phosphofructokinase subunit alpha	K	546	1.34152
P16861	ATP-dependent 6-phosphofructokinase subunit alpha	K	890	0.954853
P16862	ATP-dependent 6-phosphofructokinase subunit beta	K	819	1.40334
P17505	Malate dehydrogenase, mitochondrial	K	159	0.845972
P17505	Malate dehydrogenase, mitochondrial	K	216	0.883123
P17505	Malate dehydrogenase, mitochondrial	K	233	1.00142
P17536	Tropomyosin-1	K	44	1.18741
P17709	Glucokinase-1	K	141
P17709	Glucokinase-1	K	324	0.641425
P18239	ADP,ATP carrier protein 2	K	75
P18239	ADP,ATP carrier protein 2	K	118	1.09926
P18239	ADP,ATP carrier protein 2	K	182	1.13394
P19097	Fatty acid synthase subunit alpha	K	161	0.821566
P19097	Fatty acid synthase subunit alpha	K	1145	0.677096
P19097	Fatty acid synthase subunit alpha	K	1821	0.813722
P19146	ADP-ribosylation factor 2	K	36
P19414	Aconitate hydratase, mitochondrial	K	510	1.04596
P19414	Aconitate hydratase, mitochondrial	K	584	1.05277
P19414	Aconitate hydratase, mitochondrial	K	630	0.772082
P20081	FK506-binding protein 1	K	78
P20424	Signal recognition particle subunit SRP54	K	342
P20606	Small COPII coat GTPase SAR1	K	22
P20606	Small COPII coat GTPase SAR1	K	44
P20967	2-oxoglutarate dehydrogenase, mitochondrial	K	389	1.37558
P20967	2-oxoglutarate dehydrogenase, mitochondrial	K	627
P21576	Vacuolar protein sorting-associated protein 1	K	653
P21954	Isocitrate dehydrogenase [NADP], mitochondrial	K	41	1.10009
P21954	Isocitrate dehydrogenase [NADP], mitochondrial	K	81	1.21821
P22082	Transcription regulatory protein SNF2	K	1494
P22082	Transcription regulatory protein SNF2	K	1498
P22133	Malate dehydrogenase, cytoplasmic	K	254	1.1426
P22203	V-type proton ATPase subunit E	K	63	1.0433
P22579	Transcriptional regulatory protein SIN3	K	760
P22943	12 kDa heat shock protein	K	36	0.523429
P22943	12 kDa heat shock protein	K	86	0.741604
P23180	Probable oxidoreductase AIM17	K	108
P23248	40S ribosomal protein S1-B	K	50	0.984798
P23248	40S ribosomal protein S1-B	K	55	1.24869
P23254	Transketolase 1	K	278	0.858845
P23254	Transketolase 1	K	321	1.34806
P23254	Transketolase 1	K	322	1.03769
P23254	Transketolase 1	K	579	1.06301
P23254	Transketolase 1	K	668	1.2987
P23254	Transketolase 1	K	677	1.09613
P23301	Eukaryotic translation initiation factor 5A-1	K	35	0.977258
P23301	Eukaryotic translation initiation factor 5A-1	K	68	0.937127
P23542	Aspartate aminotransferase, cytoplasmic	K	32	0.925435
P23641	Mitochondrial phosphate carrier protein	K	98	0.942259
P24000	60S ribosomal protein L24-A	K	35	1.33138
P24000	60S ribosomal protein L24-A	K	69	1.10769
P24000	60S ribosomal protein L24-B	K	129	0.936101
P25294	Protein SIS1	K	331	1.25404
P25443	40S ribosomal protein S2	K	40
P25443	40S ribosomal protein S2	K	185	1.04289
P25451	Proteasome subunit beta type-3	K	70	1.20534
P25605	Acetolactate synthase small subunit, mitochondrial	K	218	1.1095
P25694	Cell division control protein 48	K	396
P25694	Cell division control protein 48	K	575	0.777121
P25719	Peptidyl-prolyl cis-trans isomerase C, mitochondrial	K	108	0.952388
P26321	60S ribosomal protein L5	K	8	1.16438
P26321	60S ribosomal protein L5	K	41	0.950628
P26321	60S ribosomal protein L5	K	48	0.984268
P26637	Leucine--tRNA ligase, cytoplasmic	K	21	0.939853
P26637	Leucine--tRNA ligase, cytoplasmic	K	352	0.954929
P26637	Leucine--tRNA ligase, cytoplasmic	K	465	0.971693
P26637	Leucine--tRNA ligase, cytoplasmic	K	989	0.856072
P26783	40S ribosomal protein S5	K	212	0.815047
P26784	60S ribosomal protein L16-A	K	53	1.09467
P26784	60S ribosomal protein L16-A	K	66
P26784	60S ribosomal protein L16-A	K	170	1.12114
P26786	40S ribosomal protein S7-A	K	44
P26786	40S ribosomal protein S7-A	K	55
P26786	40S ribosomal protein S7-A	K	101
P28240	Isocitrate lyase	K	426	0.952765
P28240	Isocitrate lyase	K	514	0.470119
P28241	Isocitrate dehydrogenase [NAD] subunit 2, mitochondrial	K	132
P28272	Dihydroorotate dehydrogenase (fumarate)	K	255
P28834	Isocitrate dehydrogenase [NAD] subunit 1, mitochondrial	K	182
P29311	Protein BMH1	K	51	0.310171
P29311	Protein BMH1	K	90	1.28918
P29311	Protein BMH1	K	125	1.15665
P29453	60S ribosomal protein L8-B	K	15	0.790352
P29453	60S ribosomal protein L8-B	K	43	1.1599
P29453	60S ribosomal protein L8-B	K	120
P29453	60S ribosomal protein L8-B	K	231
P29547	Elongation factor 1-gamma 1	K	56	0.890878
P29547	Elongation factor 1-gamma 1	K	78	1.33871
P29547	Elongation factor 1-gamma 1	K	127	1.00781
P29547	Elongation factor 1-gamma 1	K	272
P30624	Long-chain-fatty-acid--CoA ligase 1	K	87	0.925925
P30624	Long-chain-fatty-acid--CoA ligase 1	K	417
P30657	Proteasome subunit beta type-7	K	243	0.774659
P30902	ATP synthase subunit d, mitochondrial	K	64	1.18057
P30902	ATP synthase subunit d, mitochondrial	K	155	1.17739
P30952	Malate synthase 1, glyoxysomal	K	510	0.467339
P31373	Cystathionine gamma-lyase	K	166
P31539	Heat shock protein 104	K	66	0.921424
P31539	Heat shock protein 104	K	205	0.592533
P31539	Heat shock protein 104	K	470	1.18059
P31539	Heat shock protein 104	K	559
P31787	Acyl-CoA-binding protein	K	9	1.06506
P31787	Acyl-CoA-binding protein	K	65	1.18472
P32074	Coatomer subunit gamma	K	891	0.730338
P32190	Glycerol kinase	K	642	0.780437
P32316	Acetyl-CoA hydrolase	K	18	1.10026
P32316	Acetyl-CoA hydrolase	K	92	0.966072
P32316	Acetyl-CoA hydrolase	K	343	0.841152
P32316	Acetyl-CoA hydrolase	K	491
P32324	Elongation factor 2	K	15	1.19734
P32324	Elongation factor 2	K	159	1.11678
P32324	Elongation factor 2	K	237	1.33209
P32324	Elongation factor 2	K	312
P32324	Elongation factor 2	K	406	1.04315
P32454	Aminopeptidase 2, mitochondrial	K	912
P32457	Cell division control protein 3	K	248
P32496	26S proteasome regulatory subunit RPN12	K	131	0.588898
P32582	Cystathionine beta-synthase	K	3	1.51169
P32582	Cystathionine beta-synthase	K	58	1.21231
P32582	Cystathionine beta-synthase	K	336
P32589	Heat shock protein homolog SSE1	K	45	0.668025
P32589	Heat shock protein homolog SSE1	K	230	0.747777
P32589	Heat shock protein homolog SSE1	K	273	0.95841
P32590	Heat shock protein homolog SSE2	K	75
P32590	Heat shock protein homolog SSE2	K	230
P32590	Heat shock protein homolog SSE2	K	273
P32599	Fimbrin	K	262
P32599	Fimbrin	K	458
P32614	Fumarate reductase 1	K	76	1.04861
P32796	Carnitine O-acetyltransferase, mitochondrial	K	132
P32799	Cytochrome c oxidase subunit 6A, mitochondrial	K	32
P32799	Cytochrome c oxidase subunit 6A, mitochondrial	K	85	0.813518
P32835	GTP-binding nuclear protein GSP1/CNR1	K	101
P32835	GTP-binding nuclear protein GSP1/CNR1	K	144	1.13122
P33322	H/ACA ribonucleoprotein complex subunit 4	K	114	0.991076
P33327	NAD-specific glutamate dehydrogenase	K	103	1.42699
P33330	Phosphoserine aminotransferase	K	58	0.780027
P33416	Heat shock protein 78, mitochondrial	K	576
P34760	Peroxiredoxin TSA1	K	13	0.836963
P35177	Transcriptional activator SPT7	K	603	1.01257
P35177	Transcriptional activator SPT7	K	607	1.01257
P35195	UPF0045 protein ECM15	K	100
P35691	Translationally-controlled tumor protein homolog	K	80	1.30761
P35691	Translationally-controlled tumor protein homolog	K	81
P35691	Translationally-controlled tumor protein homolog	K	118	0.995168
P35691	Translationally-controlled tumor protein homolog	K	166
P35719	Uncharacterized protein MRP8	K	40
P35844	Protein KES1	K	336	1.1172
P36008	Elongation factor 1-gamma 2	K	55	0.987073
P36010	Nucleoside diphosphate kinase	K	59	0.721461
P36059	ATP-dependent (S)-NAD(P)H-hydrate dehydratase	K	142	0.76882
P36060	NADH-cytochrome b5 reductase 2	K	123	1.24159
P36060	NADH-cytochrome b5 reductase 2	K	151	1.19636
P36060	NADH-cytochrome b5 reductase 2	K	190	1.16916
P36147	Presequence translocated-associated motor subunit PAM17, mitochondrial	K	141	1.13259
P36156	Glutathione S-transferase omega-like 2	K	196	0.835942
P36421	Tyrosine--tRNA ligase, cytoplasmic	K	37	1.1404
P37291	Serine hydroxymethyltransferase, cytosolic	K	455
P37292	Serine hydroxymethyltransferase, mitochondrial	K	297
P38009	Bifunctional purine biosynthesis protein ADE17	K	553	1.14693
P38011	Guanine nucleotide-binding protein subunit beta-like protein	K	40	1.00475
P38011	Guanine nucleotide-binding protein subunit beta-like protein	K	117	1.00931
P38061	60S ribosomal protein L32	K	103
P38067	Succinate-semialdehyde dehydrogenase [NADP(+)]	K	72	0.825632
P38071	Enoyl-[acyl-carrier protein] reductase [NADPH, B-specific], mitochondrial	K	197	0.764342
P38071	Enoyl-[acyl-carrier protein] reductase [NADPH, B-specific], mitochondrial	K	265	0.614007
P38077	ATP synthase subunit gamma, mitochondrial	K	51	0.945439
P38088	Glycine--tRNA ligase 1, mitochondrial	K	460	1.00007
P38088	Glycine--tRNA ligase 1, mitochondrial	K	518	0.931148
P38088	Glycine--tRNA ligase 1, mitochondrial	K	595	1.10551
P38088	Glycine--tRNA ligase 1, mitochondrial	K	611
P38115	D-arabinose dehydrogenase [NAD(P)+] heavy chain	K	91
P38137	Peroxisomal-coenzyme A synthetase	K	535	0.568289
P38219	Obg-like ATPase 1	K	78	1.41935
P38219	Obg-like ATPase 1	K	181
P38249	Eukaryotic translation initiation factor 3 subunit A	K	709	0.930839
P38264	Inorganic phosphate transport protein PHO88	K	57	1.2194
P38264	Inorganic phosphate transport protein PHO88	K	172
P38625	GMP synthase [glutamine-hydrolyzing]	K	270	1.12586
P38625	GMP synthase [glutamine-hydrolyzing]	K	302	0.879765
P38625	GMP synthase [glutamine-hydrolyzing]	K	369
P38628	Phosphoacetylglucosamine mutase	K	413	1.00153
P38701	40S ribosomal protein S20	K	52	0.829267
P38701	40S ribosomal protein S20	K	101	0.872233
P38708	Putative proline--tRNA ligase YHR020W	K	486	0.919681
P38715	NADPH-dependent aldose reductase GRE3	K	276	0.909193
P38720	6-phosphogluconate dehydrogenase, decarboxylating 1	K	37	1.47289
P38754	60S ribosomal protein L14-B	K	83
P38754	60S ribosomal protein L14-B	K	101	0.921217
P38764	26S proteasome regulatory subunit RPN1	K	627	1.1616
P38788	Ribosome-associated complex subunit SSZ1	K	64	1.02285
P38788	Ribosome-associated complex subunit SSZ1	K	435	1.06175
P38791	Deoxyhypusine synthase	K	88
P38934	Nuclear segregation protein BFR1	K	158	0.84497
P38988	Mitochondrial GTP/GDP carrier protein 1	K	254	1.62822
P39003	High-affinity hexose transporter HXT6	K	564
P39004	High-affinity hexose transporter HXT6	K	564	1.04718
P39015	Suppressor protein STM1	K	27	0.86239
P39079	T-complex protein 1 subunit zeta	K	273
P39522	Dihydroxy-acid dehydratase, mitochondrial	K	267
P39714	(R,R)-butanediol dehydrogenase	K	8
P39939	40S ribosomal protein S26-B	K	19	0.907259
P39954	Adenosylhomocysteinase	K	189
P39954	Adenosylhomocysteinase	K	207	1.32803
P40017	Carnitine O-acetyltransferase YAT2	K	629	0.472694
P40043	Respiratory growth induced protein 1	K	90	0.91266
P40150	Heat shock protein SSB2	K	73	1.32552
P40150	Heat shock protein SSB2	K	251	1.02305
P40150	Heat shock protein SSB2	K	331
P40150	Heat shock protein SSB2	K	501	0.932583
P40150	Heat shock protein SSB2	K	538	0.993266
P40185	Protein MMF1, mitochondrial	K	112	0.734723
P40185	Protein MMF1, mitochondrial	K	118	0.90014
P40188	Respiratory growth induced protein 2	K	19	0.873193
P40188	Respiratory growth induced protein 2	K	92	1.61218
P40581	Peroxiredoxin HYR1	K	50
P40825	Alanine--tRNA ligase, mitochondrial	K	475
P40825	Alanine--tRNA ligase, mitochondrial	K	662
P40963	Histone acetyltransferase SAS2	K	32
P40963	Histone acetyltransferase SAS2	K	168
P41057	40S ribosomal protein S29-A	K	54	1.31304
P41058	40S ribosomal protein S29-B	K	54
P41338	Acetyl-CoA acetyltransferase	K	231	0.877737
P41805	60S ribosomal protein L10	K	13	1.14503
P41805	60S ribosomal protein L10	K	38
P41807	V-type proton ATPase subunit H	K	53	0.882194
P41807	V-type proton ATPase subunit H	K	208	1.04558
P41810	Coatomer subunit beta	K	963	1.0882
P41939	Isocitrate dehydrogenase [NADP] cytoplasmic	K	89	1.25993
P41939	Isocitrate dehydrogenase [NADP] cytoplasmic	K	383
P41940	Mannose-1-phosphate guanyltransferase	K	137	1.03519
P43567	Alanine--glyoxylate aminotransferase 1	K	52	0.73998
P43567	Alanine--glyoxylate aminotransferase 1	K	281
P43572	Enhancer of polycomb-like protein 1	K	353
P43590	Uncharacterized peptidase YFR006W	K	398
P43590	Uncharacterized peptidase YFR006W	K	468
P43616	Cys-Gly metallodipeptidase DUG1	K	369	0.763403
P43616	Cys-Gly metallodipeptidase DUG1	K	371	1.13573
P43616	Cys-Gly metallodipeptidase DUG1	K	378	0.927281
P46367	Potassium-activated aldehyde dehydrogenase, mitochondrial	K	260
P46367	Potassium-activated aldehyde dehydrogenase, mitochondrial	K	285	0.434537
P46367	Potassium-activated aldehyde dehydrogenase, mitochondrial	K	306	1.01408
P46367	Potassium-activated aldehyde dehydrogenase, mitochondrial	K	377
P46367	Potassium-activated aldehyde dehydrogenase, mitochondrial	K	431	1.37291
P46654	40S ribosomal protein S0-B	K	52	1.34885
P46655	Glutamate--tRNA ligase, cytoplasmic	K	174	0.998275
P46969	Ribulose-phosphate 3-epimerase	K	195
P46990	60S ribosomal protein L17-B	K	86	0.947083
P47120	Deoxyhypusine hydroxylase	K	28	1.22468
P49089	Asparagine synthetase [glutamine-hydrolyzing] 1	K	25
P49089	Asparagine synthetase [glutamine-hydrolyzing] 1	K	398	1.43512
P49089	Asparagine synthetase [glutamine-hydrolyzing] 1	K	410	1.27571
P49089	Asparagine synthetase [glutamine-hydrolyzing] 1	K	569	1.0794
P49166	60S ribosomal protein L37-A	K	52	0.858109
P49723	Ribonucleoside-diphosphate reductase small chain 2	K	50
P49723	Ribonucleoside-diphosphate reductase small chain 2	K	158	1.05704
P49723	Ribonucleoside-diphosphate reductase small chain 2	K	318	0.844815
P50094	Inosine-5'-monophosphate dehydrogenase 4	K	113	0.675168
P51401	60S ribosomal protein L9-B	K	36	0.692891
P51401	60S ribosomal protein L9-B	K	39	1.12563
P51401	60S ribosomal protein L9-B	K	47	1.08956
P51401	60S ribosomal protein L9-B	K	72	0.956158
P51401	60S ribosomal protein L9-B	K	121
P51402	60S ribosomal protein L37-B	K	52	0.83896
P53090	Aromatic/aminoadipate aminotransferase 1	K	129	1.00609
P53090	Aromatic/aminoadipate aminotransferase 1	K	371
P53165	SAGA-associated factor 73	K	288
P53165	SAGA-associated factor 73	K	328
P53199	Sterol-4-alpha-carboxylate 3-dehydrogenase, decarboxylating	K	273	1.19865
P53221	60S ribosomal protein L26-B	K	108	0.938824
P53235	Eukaryotic translation initiation factor 2A	K	150
P53252	Sphingolipid long chain base-responsive protein PIL1	K	63
P53598	Succinyl-CoA ligase [ADP-forming] subunit alpha, mitochondrial	K	26	1.02504
P53598	Succinyl-CoA ligase [ADP-forming] subunit alpha, mitochondrial	K	29
P53691	Peptidyl-prolyl cis-trans isomerase CPR6	K	231	1.05224
P53723	UPF0674 endoplasmic reticulum membrane protein YNR021W	K	190
P53849	Zinc finger protein GIS2	K	84	1.18995
P53912	Uncharacterized protein YNL134C	K	50	1.29849
P53927	Ribosome biogenesis protein 15	K	213
P53978	Elongation factor 3B	K	61	0.765486
P53981	Uncharacterized phosphatase YNL010W	K	196
P54115	Magnesium-activated aldehyde dehydrogenase, cytosolic	K	267	1.39121
P54115	Magnesium-activated aldehyde dehydrogenase, cytosolic	K	414	1.22737
P54839	Hydroxymethylglutaryl-CoA synthase	K	110	1.15235
P54839	Hydroxymethylglutaryl-CoA synthase	K	263	1.0994
P54839	Hydroxymethylglutaryl-CoA synthase	K	305	1.13123
P60010	Actin	K	113	0.462392
P61830	Histone H3	K	19	0.350358
P61830	Histone H3	K	57	1.01812
P87262	60S ribosomal protein L34-A	K	86	0.976232
P87262	60S ribosomal protein L34-A	K	113	1.12286
P89886	Translation machinery-associated protein 20	K	46	1.30565
Q00055	Glycerol-3-phosphate dehydrogenase [NAD(+)] 1	K	33
Q00711	Succinate dehydrogenase [ubiquinone] flavoprotein subunit, mitochondrial	K	600	0.916415
Q00955	Acetyl-CoA carboxylase	K	1049
Q01574	Acetyl-coenzyme A synthetase 1	K	297	1.19672
Q01574	Acetyl-coenzyme A synthetase 1	K	538	1.12455
Q01574	Acetyl-coenzyme A synthetase 1	K	643	0.454071
Q01574	Acetyl-coenzyme A synthetase 1	K	712
Q01855	40S ribosomal protein S15	K	58
Q02206	Chromatin structure-remodeling complex subunit RSC4	K	25	0.654988
Q02207	Peroxisomal hydratase-dehydrogenase-epimerase	K	445	0.789285
Q02326	60S ribosomal protein L6-A	K	29	0.851114
Q02326	60S ribosomal protein L6-B	K	108	1.39157
Q02932	Importin beta-like protein KAP120	K	337
Q02969	Peroxisomal membrane protein PEX25	K	127
Q03104	Meiotic sister chromatid recombination protein 1	K	68	0.769497
Q03104	Meiotic sister chromatid recombination protein 1	K	265	0.63375
Q03161	Glucose-6-phosphate 1-epimerase	K	228	0.762301
Q03330	Histone acetyltransferase GCN5	K	130
Q03532	ATP-dependent RNA helicase HAS1	K	188
Q03558	NADPH dehydrogenase 2	K	100	0.985045
Q03629	Uncharacterized protein YML079W	K	97
Q03690	Clustered mitochondria protein 1	K	578	0.913007
Q04013	Citrate/oxoglutarate carrier protein	K	259
Q04344	Hit family protein 1	K	32	0.804398
Q04344	Hit family protein 1	K	122
Q04432	Glutathione-independent glyoxalase HSP31	K	83	0.90339
Q04947	Reticulon-like protein 1	K	117
Q04947	Reticulon-like protein 1	K	125
Q04947	Reticulon-like protein 1	K	198	1.57967
Q05050	Eisosome protein 1	K	580
Q05471	Helicase SWR1	K	161
Q06151	m7GpppX diphosphatase	K	323
Q06177	Translation machinery-associated protein 10	K	13	1.17131
Q06625	Glycogen debranching enzyme	K	776
Q07551	NADPH-dependent alpha-keto amide reductase	K	147	1.05744
Q07825	Putative Xaa-Pro aminopeptidase FRA1	K	680
Q08421	Enhancer of translation termination 1	K	25	0.0778087
Q08649	Histone acetyltransferase ESA1	K	13
Q08745	40S ribosomal protein S10-A	K	31	1.00675
Q08745	40S ribosomal protein S10-A	K	38	0.94272
Q08971	Protein PBDC1 homolog	K	94
Q08977	UPF0662 protein YPL260W	K	302
Q12068	NADPH-dependent methylglyoxal reductase GRE2	K	70	1.4303
Q12068	NADPH-dependent methylglyoxal reductase GRE2	K	320	1.08742
Q12074	Spermidine synthase	K	145
Q12176	Ribosome biogenesis protein MAK21	K	537
Q12189	Ribose-5-phosphate isomerase	K	35	1.04403
Q12189	Ribose-5-phosphate isomerase	K	155	0.854426
Q12189	Ribose-5-phosphate isomerase	K	174	1.24205
Q12213	60S ribosomal protein L7-B	K	14	1.23526
Q12213	60S ribosomal protein L7-B	K	238	0.927193
Q12230	Sphingolipid long chain base-responsive protein LSP1	K	29	0.611495
Q12230	Sphingolipid long chain base-responsive protein LSP1	K	63	0.612453
Q12233	ATP synthase subunit g, mitochondrial	K	81	1.22116
Q12233	ATP synthase subunit g, mitochondrial	K	113	0.963557
Q12305	Thiosulfate sulfurtransferase RDL1, mitochondrial	K	36
Q12311	NuA3 HAT complex component NTO1	K	580
Q12363	Transcriptional modulator WTM1	K	36	0.771977
Q12363	Transcriptional modulator WTM1	K	384	0.579741
Q12443	Reticulon-like protein 2	K	387
Q12499	Nucleolar protein 58	K	84	1.17314
Q12672	60S ribosomal protein L21-B	K	60
Q12672	60S ribosomal protein L21-B	K	97	0.87208
Q12672	60S ribosomal protein L21-B	K	129	1.13568
Q12680	Glutamate synthase [NADH]	K	1250
Q12690	60S ribosomal protein L13-A	K	5	0.645983
Q12690	60S ribosomal protein L13-A	K	11	1.61077
Q12690	60S ribosomal protein L13-A	K	31	0.666641
Q12692	Histone H2A.Z	K	4
Q12692	Histone H2A.Z	K	9
Q12692	Histone H2A.Z	K	11
Q12692	Histone H2A.Z	K	15
Q3E757	60S ribosomal protein L11-B	K	49	0.992944
Q3E757	60S ribosomal protein L11-B	K	164	0.874112
Q6Q560	Protein ISD11	K	63
P00044	Cytochrome c iso-1	K	17
P00330	Alcohol dehydrogenase 1	K	28	1.82261
P00330	Alcohol dehydrogenase 1	K	81	1.66141
P00330	Alcohol dehydrogenase 1	K	332	1.5854
P00498	ATP phosphoribosyltransferase	K	17
P00549	Pyruvate kinase 1	K	30
P00560	Phosphoglycerate kinase	K	137
P00817	Inorganic pyrophosphatase	K	74
P00890	Citrate synthase, mitochondrial	K	377
P00890	Citrate synthase, mitochondrial	K	461	0.916092
P00924	Enolase 1	K	288
P00942	Triosephosphate isomerase	K	112	0.803183
P00950	Phosphoglycerate mutase 1	K	103	0.539427
P02994	Elongation factor 1-alpha	K	454
P04449	60S ribosomal protein L24-A	K	35	1.11095
P04449	60S ribosomal protein L24-A	K	69	0.794615
P04840	Mitochondrial outer membrane protein porin 1	K	95	1.19231
P05739	60S ribosomal protein L6-B	K	108	1.11107
P05744	60S ribosomal protein L33-A	K	47	2.09027
P05748	60S ribosomal protein L15-A	K	47	0.504467
P07149	Fatty acid synthase subunit beta	K	877	1.20456
P07149	Fatty acid synthase subunit beta	K	1950	0.697374
P07170	Adenylate kinase	K	194
P07246	Alcohol dehydrogenase 3, mitochondrial	K	314
P07257	Cytochrome b-c1 complex subunit 2, mitochondrial	K	213
P07260	Eukaryotic translation initiation factor 4E	K	168	1.07764
P07267	Saccharopepsin	K	267	0.44204
P09435	Heat shock protein SSA3	K	124
P09436	Isoleucine--tRNA ligase, cytoplasmic	K	673
P09457	ATP synthase subunit 5, mitochondrial	K	65
P09938	Ribonucleoside-diphosphate reductase small chain 1	K	384
P0C2H7	60S ribosomal protein L27-B	K	126
P0C2H7	60S ribosomal protein L27-B	K	133
P0CF35	Putative formate dehydrogenase 2	K	146
P0CS90	Heat shock protein SSC1, mitochondrial	K	377
P0CX85	60S ribosomal protein L35-B	K	49
P10591	Heat shock protein SSA1	K	124
P12683	3-hydroxy-3-methylglutaryl-coenzyme A reductase 1	K	541
P12962	Cap-associated protein CAF20	K	33
P14540	Fructose-bisphosphate aldolase	K	27
P14540	Fructose-bisphosphate aldolase	K	114
P14540	Fructose-bisphosphate aldolase	K	345	0.811187
P15108	ATP-dependent molecular chaperone HSC82	K	86	1.31443
P15705	Heat shock protein STI1	K	337	0.677898
P16387	Pyruvate dehydrogenase E1 component subunit alpha, mitochondrial	K	412
P17076	60S ribosomal protein L8-A	K	15	0.68402
P17076	60S ribosomal protein L8-A	K	43	1.11021
P17076	60S ribosomal protein L8-A	K	105	0.767863
P17076	60S ribosomal protein L8-A	K	120
P17255	V-type proton ATPase catalytic subunit A	K	207
P17649	4-aminobutyrate aminotransferase	K	280
P17967	Protein disulfide-isomerase	K	461	0.825505
P21147	Acyl-CoA desaturase 1	K	420
P22804	Protein transport protein BET1	K	73
P23254	Transketolase 1	K	273	0.701496
P25294	Protein SIS1	K	234	1.4183
P25294	Protein SIS1	K	333	1.16985
P26785	60S ribosomal protein L16-B	K	52	1.03653
P26785	60S ribosomal protein L16-B	K	169	0.885747
P28240	Isocitrate lyase	K	9	0.368362
P30624	Long-chain-fatty-acid--CoA ligase 1	K	387
P32191	Glycerol-3-phosphate dehydrogenase, mitochondrial	K	195	0.480535
P32316	Acetyl-CoA hydrolase	K	459
P32468	Cell division control protein 12	K	88
P32861	UTP--glucose-1-phosphate uridylyltransferase	K	428
P32911	Eukaryotic translation initiation factor eIF-1	K	52
P34760	Peroxiredoxin TSA1	K	14
P35691	Translationally-controlled tumor protein homolog	K	159
P35719	Uncharacterized protein MRP8	K	20
P35719	Uncharacterized protein MRP8	K	42
P36114	Mitochondrial outer membrane protein YKR018C	K	449
P38077	ATP synthase subunit gamma, mitochondrial	K	86
P38754	60S ribosomal protein L14-B	K	42	0.529393
P38934	Nuclear segregation protein BFR1	K	206
P39954	Adenosylhomocysteinase	K	386
P40150	Heat shock protein SSB2	K	128
P40150	Heat shock protein SSB2	K	191
P40150	Heat shock protein SSB2	K	428
P40165	NAD(P)H-hydrate epimerase	K	52	0.88495
P40509	Coatomer subunit epsilon	K	276
P40561	RNA-binding protein SGN1	K	54
P40963	Histone acetyltransferase SAS2	K	34
P41338	Acetyl-CoA acetyltransferase	K	272
P41921	Glutathione reductase	K	361
P46990	60S ribosomal protein L17-B	K	13	0.724676
P46990	60S ribosomal protein L17-B	K	80
P47037	Structural maintenance of chromosomes protein 3	K	112
P47037	Structural maintenance of chromosomes protein 3	K	113
P47176	Branched-chain-amino-acid aminotransferase, cytosolic	K	103	0.691899
P49626	60S ribosomal protein L4-B	K	360
P51401	60S ribosomal protein L9-B	K	63
P53165	SAGA-associated factor 73	K	224
P53228	Transaldolase NQM1	K	219	0.41219
P53228	Transaldolase NQM1	K	220	0.602739
P53312	Succinyl-CoA ligase [ADP-forming] subunit beta, mitochondrial	K	137	0.558681
P54839	Hydroxymethylglutaryl-CoA synthase	K	457
P81449	ATP synthase subunit e, mitochondrial	K	50
P89886	Translation machinery-associated protein 20	K	17	0.663693
Q01855	40S ribosomal protein S15	K	13	0.865965
Q02486	ARS-binding factor 2, mitochondrial	K	170	0.760152
Q03102	Uncharacterized membrane protein YML131W	K	339
Q03104	Meiotic sister chromatid recombination protein 1	K	503
Q03558	NADPH dehydrogenase 2	K	19
Q07794	Histone acetyltransferase RTT109	K	290
Q08245	Protein ZEO1	K	102	1.03582
Q08649	Histone acetyltransferase ESA1	K	6
Q08971	Protein PBDC1 homolog	K	135
Q12189	Ribose-5-phosphate isomerase	K	22	1.07974
Q12460	Nucleolar protein 56	K	137
P00924	Enolase 1	K	195
P05453	Eukaryotic peptide chain release factor GTP-binding subunit	K	337	1.19256
P06367	40S ribosomal protein S14-A	K	47	1.16854
P06367	40S ribosomal protein S14-A	K	70
P07251	ATP synthase subunit alpha, mitochondrial	K	126
P07278	cAMP-dependent protein kinase regulatory subunit	K	352	0.0631824
P0CF35	Putative formate dehydrogenase 2	K	211
P0CS90	Heat shock protein SSC1, mitochondrial	K	83
P0CS90	Heat shock protein SSC1, mitochondrial	K	579
P0CX56	40S ribosomal protein S18-B	K	108	1.44672
P10080	Single-stranded nucleic acid-binding protein	K	92	0.940196
P10659	S-adenosylmethionine synthase 1	K	290
P10664	60S ribosomal protein L4-A	K	319
P12385	Eukaryotic peptide chain release factor subunit 1	K	235
P12385	Eukaryotic peptide chain release factor subunit 1	K	347
P14065	Glycerol 2-dehydrogenase (NADP(+))	K	240
P14120	60S ribosomal protein L30	K	53
P14904	Vacuolar aminopeptidase 1	K	294
P17076	60S ribosomal protein L8-A	K	231
P20434	DNA-directed RNA polymerases I, II, and III subunit RPABC1	K	161
P22515	Ubiquitin-activating enzyme E1 1	K	608
P22696	Peptidyl-prolyl cis-trans isomerase ESS1	K	51
P23248	40S ribosomal protein S1-B	K	109
P24000	60S ribosomal protein L24-A	K	41
P26793	Flap endonuclease 1	K	100
P27472	Glycogen [starch] synthase isoform 2	K	600
P28240	Isocitrate lyase	K	74	0.925238
P30902	ATP synthase subunit d, mitochondrial	K	98
P32324	Elongation factor 2	K	253
P32324	Elongation factor 2	K	292
P32471	Elongation factor 1-beta	K	109
P32769	Elongation factor 1 alpha-like protein	K	329
P32796	Carnitine O-acetyltransferase, mitochondrial	K	539
P34227	Mitochondrial peroxiredoxin PRX1	K	137
P36154	Altered inheritance rate of mitochondria protein 29	K	48
P37291	Serine hydroxymethyltransferase, cytosolic	K	324
P38199	Heterogeneous nuclear rnp K-like protein 2	K	289
P38230	Probable quinone oxidoreductase	K	185
P38625	GMP synthase [glutamine-hydrolyzing]	K	436
P38755	Oxysterol-binding protein homolog 7	K	76	0.829269
P40008	Protein FMP52, mitochondrial	K	88
P40217	Eukaryotic translation initiation factor 3 subunit I	K	324
P40471	NADPH-dependent 1-acyldihydroxyacetone phosphate reductase	K	134	0.976185
P40495	Homoisocitrate dehydrogenase, mitochondrial	K	22
P42826	Xylulose kinase	K	514	1.66494
P46990	60S ribosomal protein L17-B	K	124
P48164	40S ribosomal protein S7-B	K	101
P48510	Ubiquitin domain-containing protein DSK2	K	8	0.952012
P49167	60S ribosomal protein L38	K	21
P87262	60S ribosomal protein L34-A	K	99
Q04062	26S proteasome regulatory subunit RPN9	K	140
Q04947	Reticulon-like protein 1	K	216
Q08558	Delta(3,5)-Delta(2,4)-dienoyl-CoA isomerase	K	232
Q12118	Small glutamine-rich tetratricopeptide repeat-containing protein 2	K	57

## Sheet: D9X6D9 vs D9X6
Protein accession	Protein description	Position	Amino	D9X6D9/D9X6 Ratio Ratio	Quanty Type	P value
P02293	Histone H2B.1	12	K	0.764644	Down	0.00864829
P02293	Histone H2B.1	17	K	0.812849	Down	0.0218218
P02293	Histone H2B.1	22	K	0.839434	Down	0.0406362
P02293	Histone H2B.1	90	K	0.842105	Down	0.0197271
P02294	Histone H2B.2	7	K	0.644742	Down	0.0470751
P02294	Histone H2B.2	8	K	0.724045	Down	0.070048
P02294	Histone H2B.2	12	K	0.694794	Down	0.00559575
P02294	Histone H2B.2	17	K	0.726221	Down	0.00721969
P02294	Histone H2B.2	22	K	0.786325	Down	0.00962795
P02294	Histone H2B.2	23	K	0.728249	Down	0.00754014
P02309	Histone H4	6	K	0.569177	Down	0.000591412
P02309	Histone H4	9	K	0.550612	Down	0.000427011
P02309	Histone H4	13	K	0.627262	Down	0.000743943
P02309	Histone H4	17	K	0.556923	Down	0.00243819
P04806	Hexokinase-1	410	K	0.847395	Down	0.0213865
P04912	Histone H2A.2	5	K	0.660011	Down	0.00735084
P04912	Histone H2A.2	8	K	0.642354	Down	0.0135603
P09435	Heat shock protein SSA3	86	K	0.899028	Down	0.0297166
P0CX24	60S ribosomal protein L20-B	73	K	0.899123	Down	0.105461
P0CX28	60S ribosomal protein L42-B	24	K	0.820807	Down	0.0212705
P0CX28	60S ribosomal protein L42-B	76	K	1.00463	Down	0.349887
P0CX34	40S ribosomal protein S30-B	15	K	1.06612	Down	0.100863
P0CX50	60S ribosomal protein L18-B	20	K	0.745803	Down	0.00489454
P0CX52	40S ribosomal protein S16-B	132	K	0.552421	Down	0.0446354
P0CX83	60S ribosomal protein L19-B	117	K	0.85018	Down	0.117678
P0CX83	60S ribosomal protein L19-B	133	K	0.675502	Down	0.003134
P14126	60S ribosomal protein L3	174	K	0.759025	Down	0.00564434
P14126	60S ribosomal protein L3	340	K	0.851968	Down	0.0143539
P14540	Fructose-bisphosphate aldolase	348	K	0.928303	Down	0.601833
P15019	Transaldolase	7	K	0.565028	Down	0.00354414
P18239	ADP,ATP carrier protein 2	160	K	0.76746	Down	0.0198399
P19097	Fatty acid synthase subunit alpha	161	K	0.816131	Down	0.110361
P22943	12 kDa heat shock protein	36	K	0.934626	Down	0.0593579
P22943	12 kDa heat shock protein	86	K	0.882106	Down	0.0213257
P38701	40S ribosomal protein S20	52	K	0.905389	Down	0.226815
P40069	Importin subunit beta-4	1084	K	0.700057	Down	0.00768031
P50094	Inosine-5'-monophosphate dehydrogenase 4	113	K	0.820691	Down	0.11029
P51401	60S ribosomal protein L9-B	36	K	0.880633	Down	0.0902229
P60010	Actin	113	K	0.956961	Down	0.906007
P61830	Histone H3	10	K	0.822474	Down	0.0268447
P61830	Histone H3	15	K	0.822474	Down	0.0268447
P61830	Histone H3	19	K	0.680649	Down	0.0809268
P61830	Histone H3	24	K	0.619185	Down	0.00196418
P61830	Histone H3	28	K	0.519036	Down	0.0018489
Q02206	Chromatin structure-remodeling complex subunit RSC4	25	K	0.840012	Down	0.454338
Q03104	Meiotic sister chromatid recombination protein 1	68	K	1.10305	Down	0.0132486
Q12690	60S ribosomal protein L13-A	31	K	0.859785	Down	0.0916248
Q3E841	Uncharacterized protein YNR034W-A	47	K	0.783671	Down	0.00848937
P04912	Histone H2A.2	14	K	0.478996	Down	0.0103153
P05748	60S ribosomal protein L15-A	47	K	0.599197	Down	0.0584442
P17076	60S ribosomal protein L8-A	15	K	0.715122	Down	0.163495
P00549	Pyruvate kinase 1	131	K	1.05436	Up	0.126579
P04173	3-isopropylmalate dehydrogenase	330	K	1.04989	Up	0.948461
P07264	3-isopropylmalate dehydratase	279	K	0.869138	Up	0.583057
P10591	Heat shock protein SSA1	243	K	1.25842	Up	0.0453889
P11154	Pyruvate carboxylase 1	1092	K	0.977478	Up	0.553608
P15108	ATP-dependent molecular chaperone HSC82	548	K	1.05747	Up	0.022871
P15992	Heat shock protein 26	114	K	0.841387	Up	0.00396391
P16547	Mitochondrial outer membrane protein OM45	204	K	0.898125	Up	0.402734
P20967	2-oxoglutarate dehydrogenase, mitochondrial	389	K	1.11524	Up	0.0518159
P23254	Transketolase 1	512	K	1.30919	Up	0.0376146
P23254	Transketolase 1	668	K	1.00134	Up	0.730175
P38988	Mitochondrial GTP/GDP carrier protein 1	254	K	1.12043	Up	0.998824
P39676	Flavohemoprotein	84	K	1.3464	Up	0.0426605
P40150	Heat shock protein SSB2	73	K	0.995501	Up	0.974989
P40188	Respiratory growth induced protein 2	92	K	0.924571	Up	0.152053
P46367	Potassium-activated aldehyde dehydrogenase, mitochondrial	431	K	1.0298	Up	0.0334754
P53912	Uncharacterized protein YNL134C	50	K	1.04268	Up	0.322077
P54115	Magnesium-activated aldehyde dehydrogenase, cytosolic	267	K	1.0511	Up	0.0451133
P54115	Magnesium-activated aldehyde dehydrogenase, cytosolic	414	K	1.17809	Up	0.0647867
P89886	Translation machinery-associated protein 20	46	K	1.00521	Up	0.122764
Q04947	Reticulon-like protein 1	198	K	1.14919	Up	0.0702354
Q12068	NADPH-dependent methylglyoxal reductase GRE2	70	K	0.976325	Up	0.309913
Q12189	Ribose-5-phosphate isomerase	174	K	0.928434	Up	0.433089
O14467	Multiprotein-bridging factor 1	135	K	1.01602
O74700	Mitochondrial import inner membrane translocase subunit TIM9	65	K	0.953128
P00044	Cytochrome c iso-1	92	K	0.846864
P00044	Cytochrome c iso-1	105	K
P00127	Cytochrome b-c1 complex subunit 6	86	K	0.717845
P00175	Cytochrome b2, mitochondrial	159	K
P00175	Cytochrome b2, mitochondrial	389	K	0.894636
P00175	Cytochrome b2, mitochondrial	419	K	0.907759
P00330	Alcohol dehydrogenase 1	18	K	1.01561
P00331	Alcohol dehydrogenase 2	18	K	0.819851
P00331	Alcohol dehydrogenase 1	28	K	0.966547
P00331	Alcohol dehydrogenase 2	164	K	0.725938
P00358	Glyceraldehyde-3-phosphate dehydrogenase 2	63	K	0.859375
P00359	Glyceraldehyde-3-phosphate dehydrogenase 3	63	K	0.870685
P00359	Glyceraldehyde-3-phosphate dehydrogenase 3	70	K	0.84851
P00359	Glyceraldehyde-3-phosphate dehydrogenase 2	108	K	0.88863
P00359	Glyceraldehyde-3-phosphate dehydrogenase 2	115	K	0.817802
P00359	Glyceraldehyde-3-phosphate dehydrogenase 2	257	K	0.947425
P00359	Glyceraldehyde-3-phosphate dehydrogenase 2	267	K	0.856954
P00359	Glyceraldehyde-3-phosphate dehydrogenase 2	331	K	1.00422
P00360	Glyceraldehyde-3-phosphate dehydrogenase 1	63	K	0.978582
P00360	Glyceraldehyde-3-phosphate dehydrogenase 1	257	K	0.907145
P00427	Cytochrome c oxidase subunit 6, mitochondrial	112	K
P00445	Superoxide dismutase [Cu-Zn]	70	K	0.879554
P00549	Pyruvate kinase 1	69	K	0.97411
P00549	Pyruvate kinase 1	124	K	1.00967
P00549	Pyruvate kinase 1	281	K	1.10281
P00549	Pyruvate kinase 1	286	K	0.962172
P00549	Pyruvate kinase 1	466	K	1.0029
P00549	Pyruvate kinase 1	474	K	0.937987
P00560	Phosphoglycerate kinase	15	K	1.36654
P00560	Phosphoglycerate kinase	32	K	0.870446
P00560	Phosphoglycerate kinase	147	K	0.914283
P00560	Phosphoglycerate kinase	328	K	0.783597
P00560	Phosphoglycerate kinase	379	K	0.756502
P00560	Phosphoglycerate kinase	415	K	1.03733
P00724	Invertase 2	189	K
P00812	Arginase	194	K	0.817228
P00812	Arginase	209	K	0.849635
P00817	Inorganic pyrophosphatase	11	K	0.844343
P00817	Inorganic pyrophosphatase	234	K	0.833919
P00890	Citrate synthase, mitochondrial	203	K	0.979344
P00924	Enolase 1	67	K	1.09186
P00924	Enolase 1	132	K	0.886196
P00924	Enolase 1	139	K	0.846911
P00924	Enolase 1	270	K	0.771208
P00924	Enolase 1	337	K	1.11763
P00924	Enolase 1	436	K	0.960529
P00925	Enolase 2	139	K	0.91928
P00925	Enolase 2	270	K	0.98454
P00925	Enolase 2	436	K	1.04843
P00931	Tryptophan synthase	301	K	0.861316
P00942	Triosephosphate isomerase	107	K	0.988071
P00950	Phosphoglycerate mutase 1	191	K	0.812692
P01097	ATPase inhibitor, mitochondrial	68	K	0.807826
P02293	Histone H2B.1	7	K	0.802263
P02293	Histone H2B.1	23	K	0.9837
P02293	Histone H2B.1	89	K
P02293	Histone H2B.1	112	K	0.872318
P02400	60S acidic ribosomal protein P2-beta	61	K	1.04134
P02406	60S ribosomal protein L28	70	K
P02406	60S ribosomal protein L28	86	K
P02406	60S ribosomal protein L28	92	K	0.864182
P02406	60S ribosomal protein L28	126	K	0.986235
P02994	Elongation factor 1-alpha	36	K	0.815347
P02994	Elongation factor 1-alpha	41	K	0.771346
P02994	Elongation factor 1-alpha	62	K	1.02121
P02994	Elongation factor 1-alpha	177	K	0.9836
P02994	Elongation factor 1-alpha	224	K	0.943064
P02994	Elongation factor 1-alpha	328	K	0.921255
P02994	Elongation factor 1-alpha	376	K
P02994	Elongation factor 1-alpha	390	K	0.829792
P02994	Elongation factor 1-alpha	393	K	0.856893
P02994	Elongation factor 1-alpha	437	K	0.95281
P02994	Elongation factor 1-alpha	441	K	0.825715
P02994	Elongation factor 1-alpha	444	K
P04076	Argininosuccinate lyase	71	K
P04147	Polyadenylate-binding protein, cytoplasmic and nuclear	268	K	1.01079
P04147	Polyadenylate-binding protein, cytoplasmic and nuclear	515	K	1.12262
P04173	3-isopropylmalate dehydrogenase	146	K
P04449	60S ribosomal protein L24-A	129	K	0.839749
P04456	60S ribosomal protein L25	74	K	1.09101
P04801	Threonine--tRNA ligase, cytoplasmic	312	K	0.969911
P04801	Threonine--tRNA ligase, cytoplasmic	583	K
P04802	Aspartate--tRNA ligase, cytoplasmic	174	K
P04806	Hexokinase-1	46	K	0.854844
P04806	Hexokinase-1	54	K
P04806	Hexokinase-1	329	K
P04806	Hexokinase-1	335	K	1.06383
P04806	Hexokinase-1	372	K
P04806	Hexokinase-1	423	K	0.848293
P04806	Hexokinase-1	478	K	1.02128
P04807	Hexokinase-2	111	K	0.847555
P04807	Hexokinase-2	329	K	0.808781
P04807	Hexokinase-2	428	K
P04807	Hexokinase-2	479	K
P04840	Mitochondrial outer membrane protein porin 1	234	K	0.903575
P05030	Plasma membrane ATPase 1	428	K	1.11525
P05030	Plasma membrane ATPase 1	442	K	1.03713
P05030	Plasma membrane ATPase 1	456	K
P05150	Ornithine carbamoyltransferase	36	K
P05626	ATP synthase subunit 4, mitochondrial	133	K
P05626	ATP synthase subunit 4, mitochondrial	209	K
P05694	5-methyltetrahydropteroyltriglutamate--homocysteine methyltransferase	307	K	0.783434
P05739	60S ribosomal protein L6-B	29	K
P05748	60S ribosomal protein L15-A	157	K	1.21287
P05749	60S ribosomal protein L22-A	99	K	1.01356
P05750	40S ribosomal protein S3	7	K	1.07095
P05750	40S ribosomal protein S3	45	K	0.876354
P05750	40S ribosomal protein S3	75	K	1.14005
P05750	40S ribosomal protein S3	106	K	1.14007
P05750	40S ribosomal protein S3	185	K	0.766109
P05755	40S ribosomal protein S9-B	37	K	0.940368
P05755	40S ribosomal protein S9-B	90	K	0.85857
P05755	40S ribosomal protein S9-B	154	K	0.908532
P06101	Hsp90 co-chaperone Cdc37	144	K	0.65078
P06101	Hsp90 co-chaperone Cdc37	354	K	0.866956
P06106	Protein MET17	403	K	0.958351
P06168	Ketol-acid reductoisomerase, mitochondrial	136	K	1.09053
P06168	Ketol-acid reductoisomerase, mitochondrial	165	K	0.904405
P06169	Pyruvate decarboxylase isozyme 1	228	K	0.871774
P06169	Pyruvate decarboxylase isozyme 1	304	K	0.803608
P06169	Pyruvate decarboxylase isozyme 1	345	K	0.863214
P06208	2-isopropylmalate synthase	29	K	0.846476
P06208	2-isopropylmalate synthase	458	K	1.01786
P06738	Glycogen phosphorylase	55	K
P06738	Glycogen phosphorylase	109	K	1.1058
P06780	GTP-binding protein RHO1	187	K	0.841711
P07149	Fatty acid synthase subunit beta	445	K
P07149	Fatty acid synthase subunit beta	887	K	0.998386
P07149	Fatty acid synthase subunit beta	1030	K
P07149	Fatty acid synthase subunit beta	1083	K
P07149	Fatty acid synthase subunit beta	1793	K	0.59166
P07170	Adenylate kinase	56	K	0.812074
P07170	Adenylate kinase	176	K	0.874381
P07213	Mitochondrial import receptor subunit TOM70	343	K	0.894814
P07213	Mitochondrial import receptor subunit TOM70	354	K
P07251	ATP synthase subunit alpha, mitochondrial	224	K	1.16147
P07255	Cytochrome c oxidase subunit 7A	11	K
P07256	Cytochrome b-c1 complex subunit 1, mitochondrial	239	K
P07257	Cytochrome b-c1 complex subunit 2, mitochondrial	79	K	1.03305
P07257	Cytochrome b-c1 complex subunit 2, mitochondrial	153	K	0.868051
P07257	Cytochrome b-c1 complex subunit 2, mitochondrial	218	K
P07257	Cytochrome b-c1 complex subunit 2, mitochondrial	302	K	0.954053
P07257	Cytochrome b-c1 complex subunit 2, mitochondrial	309	K
P07257	Cytochrome b-c1 complex subunit 2, mitochondrial	322	K
P07263	Histidine--tRNA ligase, mitochondrial	412	K	1.04603
P07264	3-isopropylmalate dehydratase	81	K	1.03056
P07264	3-isopropylmalate dehydratase	276	K	0.880274
P07264	3-isopropylmalate dehydratase	328	K	0.776526
P07278	cAMP-dependent protein kinase regulatory subunit	394	K	0.823772
P07284	Serine--tRNA ligase, cytoplasmic	66	K	1.1206
P07284	Serine--tRNA ligase, cytoplasmic	80	K	0.833168
P07284	Serine--tRNA ligase, cytoplasmic	102	K	0.849517
P07342	Acetolactate synthase catalytic subunit, mitochondrial	411	K
P08417	Fumarate hydratase, mitochondrial	79	K
P08417	Fumarate hydratase, mitochondrial	199	K	0.824678
P08417	Fumarate hydratase, mitochondrial	451	K
P08524	Farnesyl pyrophosphate synthase	141	K
P08524	Farnesyl pyrophosphate synthase	297	K	0.944601
P09201	Fructose-1,6-bisphosphatase	32	K
P09201	Fructose-1,6-bisphosphatase	346	K
P09232	Cerevisin	374	K	0.840745
P09435	Heat shock protein SSA3	244	K	1.01114
P09436	Isoleucine--tRNA ligase, cytoplasmic	641	K	1.1516
P09457	ATP synthase subunit 5, mitochondrial	149	K	0.886544
P09457	ATP synthase subunit 5, mitochondrial	168	K	0.930367
P09938	Ribonucleoside-diphosphate reductase small chain 1	40	K	0.985775
P09938	Ribonucleoside-diphosphate reductase small chain 1	45	K
P09938	Ribonucleoside-diphosphate reductase small chain 1	60	K	0.743951
P09938	Ribonucleoside-diphosphate reductase small chain 1	345	K
P09938	Ribonucleoside-diphosphate reductase small chain 1	371	K	0.933156
P0C2H6	60S ribosomal protein L27-A	126	K
P0C2H6	60S ribosomal protein L27-A	133	K
P0C2H9	60S ribosomal protein L31-B	18	K	0.961438
P0C2H9	60S ribosomal protein L31-B	26	K	0.86663
P0C2H9	60S ribosomal protein L31-B	61	K	0.870192
P0CF35	Putative formate dehydrogenase 2	51	K
P0CH09	Ubiquitin-60S ribosomal protein L40	6	K	1.23467
P0CS90	Heat shock protein SSC1, mitochondrial	98	K	1.09546
P0CS90	Heat shock protein SSC1, mitochondrial	161	K
P0CS90	Heat shock protein SSC1, mitochondrial	268	K	0.956717
P0CS90	Heat shock protein SSC1, mitochondrial	337	K	1.08654
P0CS90	Heat shock protein SSC1, mitochondrial	344	K	0.856653
P0CS90	Heat shock protein SSC1, mitochondrial	546	K
P0CT04	Protease B inhibitor 2	3	K
P0CT04	Protease B inhibitor 2	11	K	0.848455
P0CT04	Protease B inhibitor 2	19	K	0.822837
P0CT04	Protease B inhibitor 2	54	K
P0CT04	Protease B inhibitor 2	58	K	0.778074
P0CX24	60S ribosomal protein L20-B	38	K	1.07315
P0CX24	60S ribosomal protein L20-B	146	K	0.952849
P0CX24	60S ribosomal protein L20-B	161	K
P0CX28	60S ribosomal protein L42-B	86	K	0.879618
P0CX30	40S ribosomal protein S23-B	30	K	1.01497
P0CX32	40S ribosomal protein S24-B	99	K	0.820605
P0CX36	40S ribosomal protein S4-B	71	K
P0CX36	40S ribosomal protein S4-B	198	K	1.07807
P0CX38	40S ribosomal protein S6-B	164	K	0.800479
P0CX38	40S ribosomal protein S6-B	214	K	1.20508
P0CX40	40S ribosomal protein S8-B	74	K	1.07031
P0CX40	40S ribosomal protein S8-B	123	K	1.02507
P0CX40	40S ribosomal protein S8-B	135	K	0.842457
P0CX44	60S ribosomal protein L1-B	24	K
P0CX44	60S ribosomal protein L1-B	78	K	0.984499
P0CX44	60S ribosomal protein L1-B	91	K	1.05735
P0CX46	60S ribosomal protein L2-B	155	K	0.990693
P0CX48	40S ribosomal protein S11-B	36	K	0.977078
P0CX48	40S ribosomal protein S11-B	43	K
P0CX48	40S ribosomal protein S11-B	46	K	0.900395
P0CX48	40S ribosomal protein S11-B	56	K	0.907945
P0CX52	40S ribosomal protein S16-B	95	K	0.760145
P0CX54	60S ribosomal protein L12-B	40	K
P0CX56	40S ribosomal protein S18-B	48	K	1.01452
P0CX56	40S ribosomal protein S18-B	49	K
P0CX56	40S ribosomal protein S18-B	56	K	1.00384
P0CX83	60S ribosomal protein L19-B	52	K
P0CX83	60S ribosomal protein L19-B	60	K
P0CX85	60S ribosomal protein L35-B	25	K	0.871688
P0CX85	60S ribosomal protein L35-B	103	K	0.786786
P10591	Heat shock protein SSA1	69	K	0.915423
P10591	Heat shock protein SSA1	86	K	0.918479
P10591	Heat shock protein SSA3	420	K	0.849953
P10591	Heat shock protein SSA1	590	K
P10592	Heat shock protein SSA2	69	K
P10592	Heat shock protein SSA2	86	K	0.848121
P10659	S-adenosylmethionine synthase 1	210	K	0.910612
P10659	S-adenosylmethionine synthase 1	299	K	0.866954
P10664	60S ribosomal protein L4-A	104	K	0.987204
P10664	60S ribosomal protein L4-A	308	K	0.87693
P10664	60S ribosomal protein L4-A	360	K	0.877823
P10963	Phosphoenolpyruvate carboxykinase [ATP]	514	K	0.892975
P11154	Pyruvate carboxylase 1	506	K
P11412	Glucose-6-phosphate 1-dehydrogenase	195	K
P12385	Eukaryotic peptide chain release factor subunit 1	175	K
P12683	3-hydroxy-3-methylglutaryl-coenzyme A reductase 1	637	K
P12695	Dihydrolipoyllysine-residue acetyltransferase component of pyruvate dehydrogenase complex, mitochondrial	164	K	0.775083
P12709	Glucose-6-phosphate isomerase	50	K
P12709	Glucose-6-phosphate isomerase	240	K	1.05013
P12709	Glucose-6-phosphate isomerase	250	K	0.919635
P13711	Acyl-coenzyme A oxidase	131	K
P14065	Glycerol 2-dehydrogenase (NADP(+))	264	K
P14120	60S ribosomal protein L30	5	K	0.982524
P14120	60S ribosomal protein L30	19	K	1.07557
P14120	60S ribosomal protein L30	28	K	1.03541
P14126	60S ribosomal protein L3	120	K
P14126	60S ribosomal protein L3	376	K
P14127	40S ribosomal protein S17-B	59	K	0.893074
P14540	Fructose-bisphosphate aldolase	8	K	0.870742
P14540	Fructose-bisphosphate aldolase	10	K	1.00878
P14540	Fructose-bisphosphate aldolase	307	K	0.922955
P14540	Fructose-bisphosphate aldolase	326	K	0.881574
P14832	Peptidyl-prolyl cis-trans isomerase	29	K	0.93777
P14832	Peptidyl-prolyl cis-trans isomerase	87	K	0.933521
P14832	Peptidyl-prolyl cis-trans isomerase	138	K	0.989086
P14832	Peptidyl-prolyl cis-trans isomerase	151	K	0.601686
P14832	Peptidyl-prolyl cis-trans isomerase	158	K	1.08486
P14843	Phospho-2-dehydro-3-deoxyheptonate aldolase, phenylalanine-inhibited	4	K	1.07327
P14843	Phospho-2-dehydro-3-deoxyheptonate aldolase, phenylalanine-inhibited	289	K	1.00558
P15019	Transaldolase	72	K	1.0618
P15019	Transaldolase	123	K	0.937941
P15019	Transaldolase	138	K	1.01009
P15019	Transaldolase	200	K	0.99402
P15019	Transaldolase	219	K	0.889864
P15019	Transaldolase	226	K	1.03039
P15019	Transaldolase	281	K	0.983685
P15019	Transaldolase	296	K	1.05275
P15108	ATP-dependent molecular chaperone HSC82	98	K	1.01552
P15108	ATP-dependent molecular chaperone HSC82	188	K	0.875347
P15108	ATP-dependent molecular chaperone HSC82	321	K	0.890782
P15108	ATP-dependent molecular chaperone HSC82	488	K
P15108	ATP-dependent molecular chaperone HSC82	607	K	1.03875
P15180	Lysine--tRNA ligase, cytoplasmic	175	K	0.866267
P15202	Peroxisomal catalase A	164	K	0.501266
P15625	Phenylalanine--tRNA ligase alpha subunit	470	K
P15705	Heat shock protein STI1	374	K
P15873	Proliferating cell nuclear antigen	13	K	0.888092
P15992	Heat shock protein 26	157	K	0.955695
P16120	Threonine synthase	405	K
P16140	V-type proton ATPase subunit B	90	K	0.927292
P16140	V-type proton ATPase subunit B	384	K	0.943792
P16387	Pyruvate dehydrogenase E1 component subunit alpha, mitochondrial	333	K	0.958535
P16474	78 kDa glucose-regulated protein homolog	134	K
P16521	Elongation factor 3A	265	K	1.02665
P16521	Elongation factor 3A	448	K
P16521	Elongation factor 3A	630	K	0.864544
P16521	Elongation factor 3A	660	K	0.688478
P16861	ATP-dependent 6-phosphofructokinase subunit alpha	24	K	1.14706
P16861	ATP-dependent 6-phosphofructokinase subunit alpha	132	K
P16861	ATP-dependent 6-phosphofructokinase subunit alpha	546	K	1.0098
P16861	ATP-dependent 6-phosphofructokinase subunit alpha	890	K	1
P16862	ATP-dependent 6-phosphofructokinase subunit beta	819	K	0.974172
P17505	Malate dehydrogenase, mitochondrial	159	K	0.596017
P17505	Malate dehydrogenase, mitochondrial	216	K	0.771595
P17505	Malate dehydrogenase, mitochondrial	233	K	0.845122
P17536	Tropomyosin-1	44	K	1.04102
P17709	Glucokinase-1	141	K
P17709	Glucokinase-1	324	K	0.790484
P18239	ADP,ATP carrier protein 2	75	K
P18239	ADP,ATP carrier protein 2	118	K	0.856454
P18239	ADP,ATP carrier protein 2	182	K	1.02745
P19097	Fatty acid synthase subunit alpha	1145	K	0.572923
P19097	Fatty acid synthase subunit alpha	1821	K	0.718147
P19146	ADP-ribosylation factor 2	36	K
P19414	Aconitate hydratase, mitochondrial	406	K	0.798658
P19414	Aconitate hydratase, mitochondrial	510	K	1.10811
P19414	Aconitate hydratase, mitochondrial	584	K	1.10181
P19414	Aconitate hydratase, mitochondrial	630	K	0.916285
P20081	FK506-binding protein 1	78	K
P20424	Signal recognition particle subunit SRP54	342	K
P20606	Small COPII coat GTPase SAR1	22	K
P20606	Small COPII coat GTPase SAR1	44	K
P20967	2-oxoglutarate dehydrogenase, mitochondrial	627	K
P21576	Vacuolar protein sorting-associated protein 1	653	K
P21954	Isocitrate dehydrogenase [NADP], mitochondrial	41	K	0.92236
P21954	Isocitrate dehydrogenase [NADP], mitochondrial	81	K	0.84887
P22082	Transcription regulatory protein SNF2	1494	K
P22082	Transcription regulatory protein SNF2	1498	K
P22133	Malate dehydrogenase, cytoplasmic	254	K	0.835825
P22203	V-type proton ATPase subunit E	63	K	0.952752
P22579	Transcriptional regulatory protein SIN3	760	K
P22943	12 kDa heat shock protein	108	K	0.795498
P23180	Probable oxidoreductase AIM17	108	K
P23248	40S ribosomal protein S1-B	50	K	0.840714
P23248	40S ribosomal protein S1-B	55	K	0.904797
P23254	Transketolase 1	278	K	0.938738
P23254	Transketolase 1	321	K	1.11294
P23254	Transketolase 1	322	K	0.886189
P23254	Transketolase 1	579	K	0.940138
P23254	Transketolase 1	677	K	0.934927
P23301	Eukaryotic translation initiation factor 5A-1	35	K	0.79455
P23301	Eukaryotic translation initiation factor 5A-1	68	K	1.13229
P23542	Aspartate aminotransferase, cytoplasmic	32	K	0.891183
P23641	Mitochondrial phosphate carrier protein	98	K	0.860296
P24000	60S ribosomal protein L24-A	35	K	1.15656
P24000	60S ribosomal protein L24-A	69	K	1.03352
P24000	60S ribosomal protein L24-B	129	K	0.909301
P25294	Protein SIS1	331	K	0.904381
P25443	40S ribosomal protein S2	40	K
P25443	40S ribosomal protein S2	185	K	0.916496
P25451	Proteasome subunit beta type-3	70	K	0.851529
P25605	Acetolactate synthase small subunit, mitochondrial	218	K	0.918073
P25694	Cell division control protein 48	396	K
P25694	Cell division control protein 48	575	K	0.863501
P25719	Peptidyl-prolyl cis-trans isomerase C, mitochondrial	108	K	0.835866
P26321	60S ribosomal protein L5	8	K	1.21739
P26321	60S ribosomal protein L5	41	K	0.929245
P26321	60S ribosomal protein L5	48	K	1.01073
P26637	Leucine--tRNA ligase, cytoplasmic	21	K	0.783322
P26637	Leucine--tRNA ligase, cytoplasmic	352	K	0.801955
P26637	Leucine--tRNA ligase, cytoplasmic	465	K	0.940285
P26637	Leucine--tRNA ligase, cytoplasmic	989	K	0.837708
P26783	40S ribosomal protein S5	212	K	0.672257
P26784	60S ribosomal protein L16-A	53	K	1.23269
P26784	60S ribosomal protein L16-A	66	K
P26784	60S ribosomal protein L16-A	170	K	1.03061
P26786	40S ribosomal protein S7-A	44	K
P26786	40S ribosomal protein S7-A	55	K
P26786	40S ribosomal protein S7-A	101	K
P28240	Isocitrate lyase	426	K	1.05624
P28240	Isocitrate lyase	514	K	0.711283
P28241	Isocitrate dehydrogenase [NAD] subunit 2, mitochondrial	132	K
P28272	Dihydroorotate dehydrogenase (fumarate)	255	K
P28834	Isocitrate dehydrogenase [NAD] subunit 1, mitochondrial	182	K
P29311	Protein BMH1	51	K	0.904895
P29311	Protein BMH1	90	K	0.851269
P29311	Protein BMH1	125	K	1.03281
P29453	60S ribosomal protein L8-B	15	K	0.988724
P29453	60S ribosomal protein L8-B	43	K	1.13646
P29453	60S ribosomal protein L8-B	120	K
P29453	60S ribosomal protein L8-B	231	K
P29547	Elongation factor 1-gamma 1	56	K	0.857341
P29547	Elongation factor 1-gamma 1	78	K	1.11652
P29547	Elongation factor 1-gamma 1	127	K	0.962187
P29547	Elongation factor 1-gamma 1	272	K
P30624	Long-chain-fatty-acid--CoA ligase 1	87	K	0.978102
P30624	Long-chain-fatty-acid--CoA ligase 1	417	K
P30657	Proteasome subunit beta type-7	243	K	0.930982
P30902	ATP synthase subunit d, mitochondrial	64	K	0.982375
P30902	ATP synthase subunit d, mitochondrial	155	K	0.874535
P30952	Malate synthase 1, glyoxysomal	510	K	0.576208
P31373	Cystathionine gamma-lyase	166	K
P31539	Heat shock protein 104	66	K	0.8631
P31539	Heat shock protein 104	205	K	0.869481
P31539	Heat shock protein 104	470	K	0.911077
P31539	Heat shock protein 104	559	K
P31787	Acyl-CoA-binding protein	9	K	0.880818
P31787	Acyl-CoA-binding protein	65	K	0.865916
P32074	Coatomer subunit gamma	891	K	0.649094
P32190	Glycerol kinase	642	K	0.943677
P32316	Acetyl-CoA hydrolase	18	K	1.11438
P32316	Acetyl-CoA hydrolase	92	K	1.00529
P32316	Acetyl-CoA hydrolase	343	K	1.01461
P32316	Acetyl-CoA hydrolase	490	K	0.743095
P32316	Acetyl-CoA hydrolase	491	K
P32324	Elongation factor 2	15	K	0.865813
P32324	Elongation factor 2	159	K	0.902308
P32324	Elongation factor 2	237	K	1.0297
P32324	Elongation factor 2	312	K
P32324	Elongation factor 2	406	K	0.915323
P32454	Aminopeptidase 2, mitochondrial	912	K
P32457	Cell division control protein 3	248	K
P32496	26S proteasome regulatory subunit RPN12	131	K	0.820317
P32582	Cystathionine beta-synthase	3	K	0.984923
P32582	Cystathionine beta-synthase	58	K	0.990417
P32582	Cystathionine beta-synthase	336	K
P32589	Heat shock protein homolog SSE1	45	K	0.673125
P32589	Heat shock protein homolog SSE1	230	K	0.769807
P32589	Heat shock protein homolog SSE1	273	K	0.890324
P32590	Heat shock protein homolog SSE2	75	K
P32590	Heat shock protein homolog SSE2	230	K
P32590	Heat shock protein homolog SSE2	273	K
P32599	Fimbrin	262	K
P32599	Fimbrin	458	K
P32614	Fumarate reductase 1	76	K	0.855268
P32796	Carnitine O-acetyltransferase, mitochondrial	132	K
P32799	Cytochrome c oxidase subunit 6A, mitochondrial	32	K
P32799	Cytochrome c oxidase subunit 6A, mitochondrial	85	K	0.874871
P32835	GTP-binding nuclear protein GSP1/CNR1	101	K
P32835	GTP-binding nuclear protein GSP1/CNR1	144	K	0.870364
P33322	H/ACA ribonucleoprotein complex subunit 4	114	K	0.761934
P33327	NAD-specific glutamate dehydrogenase	103	K	1.07261
P33330	Phosphoserine aminotransferase	58	K	0.798835
P33416	Heat shock protein 78, mitochondrial	576	K
P34760	Peroxiredoxin TSA1	13	K	0.810698
P35177	Transcriptional activator SPT7	603	K	0.869978
P35177	Transcriptional activator SPT7	607	K	0.869978
P35195	UPF0045 protein ECM15	100	K
P35691	Translationally-controlled tumor protein homolog	80	K	0.889011
P35691	Translationally-controlled tumor protein homolog	81	K
P35691	Translationally-controlled tumor protein homolog	118	K	0.92885
P35691	Translationally-controlled tumor protein homolog	166	K
P35719	Uncharacterized protein MRP8	40	K
P35844	Protein KES1	336	K	0.903303
P36008	Elongation factor 1-gamma 2	55	K	0.919927
P36010	Nucleoside diphosphate kinase	59	K	0.65845
P36059	ATP-dependent (S)-NAD(P)H-hydrate dehydratase	142	K	0.811656
P36060	NADH-cytochrome b5 reductase 2	123	K	1.26804
P36060	NADH-cytochrome b5 reductase 2	151	K	1.03093
P36060	NADH-cytochrome b5 reductase 2	190	K	0.883671
P36147	Presequence translocated-associated motor subunit PAM17, mitochondrial	141	K	0.751874
P36156	Glutathione S-transferase omega-like 2	196	K	0.896115
P36421	Tyrosine--tRNA ligase, cytoplasmic	37	K	0.69662
P37291	Serine hydroxymethyltransferase, cytosolic	455	K
P37292	Serine hydroxymethyltransferase, mitochondrial	297	K
P38009	Bifunctional purine biosynthesis protein ADE17	553	K	0.794943
P38011	Guanine nucleotide-binding protein subunit beta-like protein	40	K	0.90276
P38011	Guanine nucleotide-binding protein subunit beta-like protein	117	K	0.898421
P38061	60S ribosomal protein L32	103	K
P38067	Succinate-semialdehyde dehydrogenase [NADP(+)]	72	K	0.9
P38071	Enoyl-[acyl-carrier protein] reductase [NADPH, B-specific], mitochondrial	197	K	0.964134
P38071	Enoyl-[acyl-carrier protein] reductase [NADPH, B-specific], mitochondrial	265	K	1.21264
P38077	ATP synthase subunit gamma, mitochondrial	51	K	0.797053
P38088	Glycine--tRNA ligase 1, mitochondrial	460	K	0.918747
P38088	Glycine--tRNA ligase 1, mitochondrial	518	K	0.831447
P38088	Glycine--tRNA ligase 1, mitochondrial	595	K	1.06565
P38088	Glycine--tRNA ligase 1, mitochondrial	611	K
P38115	D-arabinose dehydrogenase [NAD(P)+] heavy chain	91	K
P38137	Peroxisomal-coenzyme A synthetase	535	K	0.979678
P38219	Obg-like ATPase 1	78	K	0.937488
P38219	Obg-like ATPase 1	181	K
P38249	Eukaryotic translation initiation factor 3 subunit A	709	K	0.778951
P38264	Inorganic phosphate transport protein PHO88	57	K	0.965588
P38264	Inorganic phosphate transport protein PHO88	172	K
P38625	GMP synthase [glutamine-hydrolyzing]	270	K	0.858059
P38625	GMP synthase [glutamine-hydrolyzing]	302	K	0.860943
P38625	GMP synthase [glutamine-hydrolyzing]	369	K
P38628	Phosphoacetylglucosamine mutase	413	K	0.840173
P38701	40S ribosomal protein S20	101	K	0.808087
P38708	Putative proline--tRNA ligase YHR020W	486	K	0.731658
P38715	NADPH-dependent aldose reductase GRE3	276	K	0.959325
P38720	6-phosphogluconate dehydrogenase, decarboxylating 1	37	K	0.818264
P38754	60S ribosomal protein L14-B	83	K
P38754	60S ribosomal protein L14-B	101	K	1.04293
P38764	26S proteasome regulatory subunit RPN1	627	K	1.04495
P38788	Ribosome-associated complex subunit SSZ1	64	K	0.862016
P38788	Ribosome-associated complex subunit SSZ1	435	K	1.22681
P38791	Deoxyhypusine synthase	88	K
P38934	Nuclear segregation protein BFR1	158	K	0.919394
P39003	High-affinity hexose transporter HXT6	564	K
P39004	High-affinity hexose transporter HXT6	564	K	0.844134
P39015	Suppressor protein STM1	27	K	0.897365
P39079	T-complex protein 1 subunit zeta	273	K
P39522	Dihydroxy-acid dehydratase, mitochondrial	267	K
P39714	(R,R)-butanediol dehydrogenase	8	K
P39939	40S ribosomal protein S26-B	19	K	0.798326
P39954	Adenosylhomocysteinase	189	K
P39954	Adenosylhomocysteinase	207	K	0.853022
P40017	Carnitine O-acetyltransferase YAT2	629	K	0.664292
P40043	Respiratory growth induced protein 1	90	K	1.07004
P40150	Heat shock protein SSB2	251	K	0.842092
P40150	Heat shock protein SSB2	331	K
P40150	Heat shock protein SSB2	501	K	1.0246
P40150	Heat shock protein SSB2	538	K	0.939228
P40185	Protein MMF1, mitochondrial	112	K	0.710825
P40185	Protein MMF1, mitochondrial	118	K	0.540042
P40188	Respiratory growth induced protein 2	19	K	0.937019
P40215	External NADH-ubiquinone oxidoreductase 1, mitochondrial	476	K	0.677088
P40581	Peroxiredoxin HYR1	50	K
P40825	Alanine--tRNA ligase, mitochondrial	475	K
P40825	Alanine--tRNA ligase, mitochondrial	662	K
P40963	Histone acetyltransferase SAS2	32	K
P40963	Histone acetyltransferase SAS2	168	K
P41057	40S ribosomal protein S29-A	54	K	0.989365
P41058	40S ribosomal protein S29-B	54	K
P41338	Acetyl-CoA acetyltransferase	231	K	0.706638
P41805	60S ribosomal protein L10	13	K	1.05003
P41805	60S ribosomal protein L10	38	K
P41807	V-type proton ATPase subunit H	53	K	0.781735
P41807	V-type proton ATPase subunit H	208	K	0.850582
P41810	Coatomer subunit beta	963	K	0.915355
P41939	Isocitrate dehydrogenase [NADP] cytoplasmic	89	K	1.04722
P41939	Isocitrate dehydrogenase [NADP] cytoplasmic	383	K
P41940	Mannose-1-phosphate guanyltransferase	137	K	0.885908
P43567	Alanine--glyoxylate aminotransferase 1	52	K	0.882401
P43567	Alanine--glyoxylate aminotransferase 1	281	K
P43572	Enhancer of polycomb-like protein 1	353	K
P43590	Uncharacterized peptidase YFR006W	398	K
P43590	Uncharacterized peptidase YFR006W	468	K
P43616	Cys-Gly metallodipeptidase DUG1	369	K	0.778281
P43616	Cys-Gly metallodipeptidase DUG1	371	K	1.01046
P43616	Cys-Gly metallodipeptidase DUG1	378	K	0.922026
P46367	Potassium-activated aldehyde dehydrogenase, mitochondrial	260	K
P46367	Potassium-activated aldehyde dehydrogenase, mitochondrial	285	K	0.637039
P46367	Potassium-activated aldehyde dehydrogenase, mitochondrial	306	K	0.940737
P46367	Potassium-activated aldehyde dehydrogenase, mitochondrial	377	K
P46654	40S ribosomal protein S0-B	52	K	1.08196
P46655	Glutamate--tRNA ligase, cytoplasmic	174	K	0.84062
P46969	Ribulose-phosphate 3-epimerase	195	K
P46990	60S ribosomal protein L17-B	86	K	0.968819
P47120	Deoxyhypusine hydroxylase	28	K	0.928207
P49089	Asparagine synthetase [glutamine-hydrolyzing] 1	25	K
P49089	Asparagine synthetase [glutamine-hydrolyzing] 1	398	K	0.91461
P49089	Asparagine synthetase [glutamine-hydrolyzing] 1	410	K	0.757447
P49089	Asparagine synthetase [glutamine-hydrolyzing] 1	569	K	0.791477
P49166	60S ribosomal protein L37-A	52	K	0.863135
P49723	Ribonucleoside-diphosphate reductase small chain 2	50	K
P49723	Ribonucleoside-diphosphate reductase small chain 2	158	K	0.877359
P49723	Ribonucleoside-diphosphate reductase small chain 2	318	K	0.861649
P51401	60S ribosomal protein L9-B	39	K	0.888206
P51401	60S ribosomal protein L9-B	47	K	0.952806
P51401	60S ribosomal protein L9-B	72	K	0.824751
P51401	60S ribosomal protein L9-B	121	K
P51402	60S ribosomal protein L37-B	52	K	0.827916
P53090	Aromatic/aminoadipate aminotransferase 1	129	K	0.796875
P53090	Aromatic/aminoadipate aminotransferase 1	371	K
P53165	SAGA-associated factor 73	288	K
P53165	SAGA-associated factor 73	328	K
P53199	Sterol-4-alpha-carboxylate 3-dehydrogenase, decarboxylating	273	K	0.882601
P53221	60S ribosomal protein L26-B	108	K	1.12674
P53235	Eukaryotic translation initiation factor 2A	150	K
P53252	Sphingolipid long chain base-responsive protein PIL1	63	K
P53598	Succinyl-CoA ligase [ADP-forming] subunit alpha, mitochondrial	26	K	1.05681
P53598	Succinyl-CoA ligase [ADP-forming] subunit alpha, mitochondrial	29	K
P53691	Peptidyl-prolyl cis-trans isomerase CPR6	231	K	0.926286
P53723	UPF0674 endoplasmic reticulum membrane protein YNR021W	190	K
P53849	Zinc finger protein GIS2	84	K	1.03305
P53927	Ribosome biogenesis protein 15	213	K
P53978	Elongation factor 3B	61	K	0.508511
P53981	Uncharacterized phosphatase YNL010W	196	K
P54839	Hydroxymethylglutaryl-CoA synthase	110	K	0.857713
P54839	Hydroxymethylglutaryl-CoA synthase	263	K	0.954049
P54839	Hydroxymethylglutaryl-CoA synthase	305	K	0.9047
P61830	Histone H3	57	K	0.935116
P87262	60S ribosomal protein L34-A	86	K	1.32768
P87262	60S ribosomal protein L34-A	113	K	0.914998
Q00055	Glycerol-3-phosphate dehydrogenase [NAD(+)] 1	33	K
Q00711	Succinate dehydrogenase [ubiquinone] flavoprotein subunit, mitochondrial	600	K	0.889473
Q00955	Acetyl-CoA carboxylase	1049	K
Q01574	Acetyl-coenzyme A synthetase 1	297	K	1.20864
Q01574	Acetyl-coenzyme A synthetase 1	538	K	0.871193
Q01574	Acetyl-coenzyme A synthetase 1	643	K	0.922569
Q01574	Acetyl-coenzyme A synthetase 1	712	K
Q01855	40S ribosomal protein S15	58	K
Q02207	Peroxisomal hydratase-dehydrogenase-epimerase	445	K	1.15719
Q02326	60S ribosomal protein L6-A	29	K	0.773528
Q02326	60S ribosomal protein L6-B	108	K	1.24233
Q02932	Importin beta-like protein KAP120	337	K
Q02969	Peroxisomal membrane protein PEX25	127	K
Q03104	Meiotic sister chromatid recombination protein 1	265	K	0.956205
Q03161	Glucose-6-phosphate 1-epimerase	228	K	0.800643
Q03330	Histone acetyltransferase GCN5	130	K
Q03532	ATP-dependent RNA helicase HAS1	188	K
Q03558	NADPH dehydrogenase 2	100	K	0.863102
Q03629	Uncharacterized protein YML079W	97	K
Q03690	Clustered mitochondria protein 1	578	K	0.829217
Q04013	Citrate/oxoglutarate carrier protein	259	K
Q04344	Hit family protein 1	32	K	0.758911
Q04344	Hit family protein 1	122	K
Q04432	Glutathione-independent glyoxalase HSP31	83	K	0.925444
Q04947	Reticulon-like protein 1	117	K
Q04947	Reticulon-like protein 1	125	K
Q05050	Eisosome protein 1	580	K
Q05471	Helicase SWR1	161	K
Q06151	m7GpppX diphosphatase	323	K
Q06177	Translation machinery-associated protein 10	13	K	0.778599
Q06625	Glycogen debranching enzyme	776	K
Q07551	NADPH-dependent alpha-keto amide reductase	147	K	0.862815
Q07825	Putative Xaa-Pro aminopeptidase FRA1	680	K
Q08421	Enhancer of translation termination 1	25	K	0.394231
Q08649	Histone acetyltransferase ESA1	13	K
Q08745	40S ribosomal protein S10-A	31	K	0.907084
Q08745	40S ribosomal protein S10-A	38	K	0.807043
Q08971	Protein PBDC1 homolog	94	K
Q08977	UPF0662 protein YPL260W	302	K
Q12068	NADPH-dependent methylglyoxal reductase GRE2	320	K	1.1206
Q12074	Spermidine synthase	145	K
Q12176	Ribosome biogenesis protein MAK21	537	K
Q12189	Ribose-5-phosphate isomerase	35	K	0.75703
Q12189	Ribose-5-phosphate isomerase	155	K	0.694863
Q12213	60S ribosomal protein L7-B	14	K	1.06702
Q12213	60S ribosomal protein L7-B	238	K	0.894265
Q12230	Sphingolipid long chain base-responsive protein LSP1	29	K	0.862723
Q12230	Sphingolipid long chain base-responsive protein LSP1	63	K	1.0588
Q12233	ATP synthase subunit g, mitochondrial	81	K	0.863093
Q12233	ATP synthase subunit g, mitochondrial	113	K	0.800408
Q12305	Thiosulfate sulfurtransferase RDL1, mitochondrial	36	K
Q12311	NuA3 HAT complex component NTO1	580	K
Q12363	Transcriptional modulator WTM1	36	K	0.908727
Q12363	Transcriptional modulator WTM1	384	K	0.820615
Q12443	Reticulon-like protein 2	387	K
Q12447	Polyamine N-acetyltransferase 1	168	K	0.792629
Q12499	Nucleolar protein 58	84	K	0.977729
Q12672	60S ribosomal protein L21-B	60	K
Q12672	60S ribosomal protein L21-B	97	K	0.879465
Q12672	60S ribosomal protein L21-B	129	K	0.936721
Q12680	Glutamate synthase [NADH]	1250	K
Q12690	60S ribosomal protein L13-A	5	K	0.777919
Q12690	60S ribosomal protein L13-A	11	K	1.0359
Q12692	Histone H2A.Z	4	K
Q12692	Histone H2A.Z	9	K
Q12692	Histone H2A.Z	11	K
Q12692	Histone H2A.Z	15	K
Q3E757	60S ribosomal protein L11-B	49	K	0.906121
Q3E757	60S ribosomal protein L11-B	164	K	0.851521
Q6Q560	Protein ISD11	63	K
P00044	Cytochrome c iso-1	17	K
P00330	Alcohol dehydrogenase 1	28	K	1.00042
P00330	Alcohol dehydrogenase 1	81	K	0.992816
P00330	Alcohol dehydrogenase 1	332	K	1.4333
P00498	ATP phosphoribosyltransferase	17	K
P00549	Pyruvate kinase 1	30	K
P00560	Phosphoglycerate kinase	137	K
P00817	Inorganic pyrophosphatase	74	K
P00890	Citrate synthase, mitochondrial	377	K
P00890	Citrate synthase, mitochondrial	461	K	0.920843
P00924	Enolase 1	288	K
P00942	Triosephosphate isomerase	112	K	0.517122
P00950	Phosphoglycerate mutase 1	103	K	0.612417
P02994	Elongation factor 1-alpha	454	K
P04449	60S ribosomal protein L24-A	35	K	0.690991
P04449	60S ribosomal protein L24-A	69	K	0.653301
P04840	Mitochondrial outer membrane protein porin 1	95	K	1.0843
P05739	60S ribosomal protein L6-B	108	K	0.919164
P05744	60S ribosomal protein L33-A	47	K	1.26589
P07149	Fatty acid synthase subunit beta	877	K	1.18332
P07149	Fatty acid synthase subunit beta	1950	K	0.71622
P07170	Adenylate kinase	194	K
P07246	Alcohol dehydrogenase 3, mitochondrial	314	K
P07257	Cytochrome b-c1 complex subunit 2, mitochondrial	213	K
P07260	Eukaryotic translation initiation factor 4E	168	K	1.05278
P07267	Saccharopepsin	267	K	0.559633
P09435	Heat shock protein SSA3	124	K
P09436	Isoleucine--tRNA ligase, cytoplasmic	673	K
P09457	ATP synthase subunit 5, mitochondrial	65	K
P09938	Ribonucleoside-diphosphate reductase small chain 1	384	K
P0C2H7	60S ribosomal protein L27-B	126	K
P0C2H7	60S ribosomal protein L27-B	133	K
P0CF35	Putative formate dehydrogenase 2	146	K
P0CS90	Heat shock protein SSC1, mitochondrial	377	K
P0CX85	60S ribosomal protein L35-B	49	K
P10591	Heat shock protein SSA1	124	K
P12683	3-hydroxy-3-methylglutaryl-coenzyme A reductase 1	541	K
P12962	Cap-associated protein CAF20	33	K
P14540	Fructose-bisphosphate aldolase	27	K
P14540	Fructose-bisphosphate aldolase	114	K
P14540	Fructose-bisphosphate aldolase	345	K	0.660925
P15108	ATP-dependent molecular chaperone HSC82	86	K	1.09937
P15705	Heat shock protein STI1	337	K	0.57144
P16387	Pyruvate dehydrogenase E1 component subunit alpha, mitochondrial	412	K
P17076	60S ribosomal protein L8-A	43	K	1.00243
P17076	60S ribosomal protein L8-A	105	K	0.609968
P17076	60S ribosomal protein L8-A	120	K
P17255	V-type proton ATPase catalytic subunit A	207	K
P17649	4-aminobutyrate aminotransferase	280	K
P17967	Protein disulfide-isomerase	461	K	0.791478
P21147	Acyl-CoA desaturase 1	420	K
P22804	Protein transport protein BET1	73	K
P23254	Transketolase 1	273	K	0.570985
P25294	Protein SIS1	234	K	0.857259
P25294	Protein SIS1	333	K	1.03625
P26785	60S ribosomal protein L16-B	52	K	0.917732
P26785	60S ribosomal protein L16-B	169	K	0.598352
P28240	Isocitrate lyase	9	K	0.60757
P30624	Long-chain-fatty-acid--CoA ligase 1	387	K
P32191	Glycerol-3-phosphate dehydrogenase, mitochondrial	195	K	0.605863
P32316	Acetyl-CoA hydrolase	459	K
P32468	Cell division control protein 12	88	K
P32861	UTP--glucose-1-phosphate uridylyltransferase	428	K
P32911	Eukaryotic translation initiation factor eIF-1	52	K
P34760	Peroxiredoxin TSA1	14	K
P35691	Translationally-controlled tumor protein homolog	159	K
P35719	Uncharacterized protein MRP8	20	K
P35719	Uncharacterized protein MRP8	42	K
P36114	Mitochondrial outer membrane protein YKR018C	449	K
P38077	ATP synthase subunit gamma, mitochondrial	86	K
P38754	60S ribosomal protein L14-B	42	K	0.679347
P38934	Nuclear segregation protein BFR1	206	K
P39954	Adenosylhomocysteinase	386	K
P40150	Heat shock protein SSB2	128	K
P40150	Heat shock protein SSB2	191	K
P40150	Heat shock protein SSB2	428	K
P40165	NAD(P)H-hydrate epimerase	52	K	0.704427
P40509	Coatomer subunit epsilon	276	K
P40561	RNA-binding protein SGN1	54	K
P40963	Histone acetyltransferase SAS2	34	K
P41338	Acetyl-CoA acetyltransferase	272	K
P41921	Glutathione reductase	361	K
P46990	60S ribosomal protein L17-B	13	K	0.651917
P46990	60S ribosomal protein L17-B	80	K
P47037	Structural maintenance of chromosomes protein 3	112	K
P47037	Structural maintenance of chromosomes protein 3	113	K
P47176	Branched-chain-amino-acid aminotransferase, cytosolic	103	K	0.584189
P49626	60S ribosomal protein L4-B	360	K
P51401	60S ribosomal protein L9-B	63	K
P53165	SAGA-associated factor 73	224	K
P53228	Transaldolase NQM1	219	K	0.64211
P53228	Transaldolase NQM1	220	K	0.653181
P53312	Succinyl-CoA ligase [ADP-forming] subunit beta, mitochondrial	137	K	0.700237
P54839	Hydroxymethylglutaryl-CoA synthase	457	K
P81449	ATP synthase subunit e, mitochondrial	50	K
P89886	Translation machinery-associated protein 20	17	K	0.556891
Q01855	40S ribosomal protein S15	13	K	0.697857
Q02486	ARS-binding factor 2, mitochondrial	170	K	0.917757
Q03102	Uncharacterized membrane protein YML131W	339	K
Q03104	Meiotic sister chromatid recombination protein 1	503	K
Q03558	NADPH dehydrogenase 2	19	K
Q07794	Histone acetyltransferase RTT109	290	K
Q08245	Protein ZEO1	102	K	0.671128
Q08649	Histone acetyltransferase ESA1	6	K
Q08971	Protein PBDC1 homolog	135	K
Q12189	Ribose-5-phosphate isomerase	22	K	1.11954
Q12460	Nucleolar protein 56	137	K
P00924	Enolase 1	195	K
P05453	Eukaryotic peptide chain release factor GTP-binding subunit	337	K	1.32557
P06367	40S ribosomal protein S14-A	47	K	1.16854
P06367	40S ribosomal protein S14-A	70	K
P07251	ATP synthase subunit alpha, mitochondrial	126	K
P07278	cAMP-dependent protein kinase regulatory subunit	352	K	0.249363
P0CF35	Putative formate dehydrogenase 2	211	K
P0CS90	Heat shock protein SSC1, mitochondrial	83	K
P0CS90	Heat shock protein SSC1, mitochondrial	579	K
P0CX56	40S ribosomal protein S18-B	108	K	1.09996
P10080	Single-stranded nucleic acid-binding protein	92	K	0.921759
P10659	S-adenosylmethionine synthase 1	290	K
P10664	60S ribosomal protein L4-A	319	K
P12385	Eukaryotic peptide chain release factor subunit 1	235	K
P12385	Eukaryotic peptide chain release factor subunit 1	347	K
P14065	Glycerol 2-dehydrogenase (NADP(+))	240	K
P14120	60S ribosomal protein L30	53	K
P14904	Vacuolar aminopeptidase 1	294	K
P17076	60S ribosomal protein L8-A	231	K
P20434	DNA-directed RNA polymerases I, II, and III subunit RPABC1	161	K
P22515	Ubiquitin-activating enzyme E1 1	608	K
P22696	Peptidyl-prolyl cis-trans isomerase ESS1	51	K
P23248	40S ribosomal protein S1-B	109	K
P24000	60S ribosomal protein L24-A	41	K
P26793	Flap endonuclease 1	100	K
P27472	Glycogen [starch] synthase isoform 2	600	K
P28240	Isocitrate lyase	74	K	0.850599
P30902	ATP synthase subunit d, mitochondrial	98	K
P32324	Elongation factor 2	253	K
P32324	Elongation factor 2	292	K
P32471	Elongation factor 1-beta	109	K
P32769	Elongation factor 1 alpha-like protein	329	K
P32796	Carnitine O-acetyltransferase, mitochondrial	539	K
P34227	Mitochondrial peroxiredoxin PRX1	137	K
P36154	Altered inheritance rate of mitochondria protein 29	48	K
P37291	Serine hydroxymethyltransferase, cytosolic	324	K
P38199	Heterogeneous nuclear rnp K-like protein 2	289	K
P38230	Probable quinone oxidoreductase	185	K
P38625	GMP synthase [glutamine-hydrolyzing]	436	K
P38755	Oxysterol-binding protein homolog 7	76	K	0.890627
P40008	Protein FMP52, mitochondrial	88	K
P40217	Eukaryotic translation initiation factor 3 subunit I	324	K
P40471	NADPH-dependent 1-acyldihydroxyacetone phosphate reductase	134	K	0.956448
P40495	Homoisocitrate dehydrogenase, mitochondrial	22	K
P42826	Xylulose kinase	514	K	1.12519
P46990	60S ribosomal protein L17-B	124	K
P48164	40S ribosomal protein S7-B	101	K
P48510	Ubiquitin domain-containing protein DSK2	8	K	1.04143
P49167	60S ribosomal protein L38	21	K
P87262	60S ribosomal protein L34-A	99	K
Q04062	26S proteasome regulatory subunit RPN9	140	K
Q04947	Reticulon-like protein 1	216	K
Q08558	Delta(3,5)-Delta(2,4)-dienoyl-CoA isomerase	232	K
Q12118	Small glutamine-rich tetratricopeptide repeat-containing protein 2	57	K

## Sheet: D9X6 vs D9
Protein accession	Protein description	Position	Amino	D9X6/D9 Ratio	Quanty Type	P value
P09435	Heat shock protein SSA3	86	K	4.7682	Up	0.000208446
P04912	Histone H2A.2	14	K	4.37355	Up	0.00621093
P02309	Histone H4	6	K	3.15613	Up	6.09e-05
P02309	Histone H4	9	K	2.82426	Up	2.62e-06
P04912	Histone H2A.2	8	K	2.44475	Up	0.00656401
P02309	Histone H4	13	K	2.34221	Up	1.38e-05
P60010	Actin	113	K	2.06959	Up	0.0318918
P61830	Histone H3	19	K	1.94272	Up	0.00543172
P02309	Histone H4	17	K	1.89373	Up	5.6e-05
P61830	Histone H3	24	K	1.85562	Up	1.94e-05
P04912	Histone H2A.2	5	K	1.83439	Up	0.000215799
P0CX83	60S ribosomal protein L19-B	117	K	1.80318	Up	0.00626845
P22943	12 kDa heat shock protein	36	K	1.78558	Up	0.00748208
P61830	Histone H3	28	K	1.76453	Up	9.45e-05
P00924	Enolase 1	337	K	1.59566	Up	0.0136592
P02294	Histone H2B.2	12	K	1.56859	Up	0.00599508
P02294	Histone H2B.2	17	K	1.55641	Up	0.00862831
P0CX52	40S ribosomal protein S16-B	132	K	1.5348	Up	0.0263734
P00331	Alcohol dehydrogenase 2	18	K	1.51732	Up	0.00895196
P15019	Transaldolase	7	K	1.51625	Up	0.00189128
Q03104	Meiotic sister chromatid recombination protein 1	265	K	1.5088	Up	0.0057851
P02294	Histone H2B.2	23	K	1.5068	Up	0.0176154
P46367	Potassium-activated aldehyde dehydrogenase, mitochondrial	285	K	1.46602	Up	0.0374967
Q03104	Meiotic sister chromatid recombination protein 1	68	K	1.43347	Up	0.00537829
P0CX34	40S ribosomal protein S30-B	15	K	1.42285	Up	0.0207325
P02294	Histone H2B.2	22	K	1.38568	Up	0.0399621
P18239	ADP,ATP carrier protein 2	160	K	1.38554	Up	0.00425344
P87262	60S ribosomal protein L34-A	86	K	1.36001	Up	0.0362247
P61830	Histone H3	10	K	1.3562	Up	0.0239916
P61830	Histone H3	15	K	1.3562	Up	0.0239916
P00924	Enolase 1	132	K	1.35127	Up	0.0101402
P0CX28	60S ribosomal protein L42-B	76	K	1.33803	Up	0.00565742
P14540	Fructose-bisphosphate aldolase	348	K	1.30517	Up	0.00166146
Q12690	60S ribosomal protein L13-A	31	K	1.28973	Up	0.00489716
Q02206	Chromatin structure-remodeling complex subunit RSC4	25	K	1.28249	Up	0.00833216
P51401	60S ribosomal protein L9-B	36	K	1.27095	Up	0.0189647
P14126	60S ribosomal protein L3	340	K	1.236	Up	0.00892515
P00925	Enolase 2	436	K	1.2223	Up	0.0196846
P50094	Inosine-5'-monophosphate dehydrogenase 4	113	K	1.21554	Up	0.037275
P09232	Cerevisin	374	K	1.2137	Up	0.037758
P30657	Proteasome subunit beta type-7	243	K	1.2018	Up	0.0149267
P30902	ATP synthase subunit d, mitochondrial	64	K	0.832116	Down	0.00514806
P00890	Citrate synthase, mitochondrial	203	K	0.830448	Down	0.0142071
P32316	Acetyl-CoA hydrolase	490	K	0.829494	Down	0.00944356
P00175	Cytochrome b2, mitochondrial	419	K	0.821771	Down	0.0120054
Q07551	NADPH-dependent alpha-keto amide reductase	147	K	0.815946	Down	0.0131638
Q12189	Ribose-5-phosphate isomerase	155	K	0.813251	Down	0.0224875
P39004	High-affinity hexose transporter HXT6	564	K	0.806105	Down	0.0104969
P15108	ATP-dependent molecular chaperone HSC82	548	K	0.804908	Down	0.0286243
P53912	Uncharacterized protein YNL134C	50	K	0.80299	Down	0.0119967
P0CS90	Heat shock protein SSC1, mitochondrial	268	K	0.799853	Down	0.0256082
P09938	Ribonucleoside-diphosphate reductase small chain 1	371	K	0.799647	Down	0.0122935
P18239	ADP,ATP carrier protein 2	118	K	0.779122	Down	0.0356417
P00549	Pyruvate kinase 1	131	K	0.778917	Down	0.0475724
Q01574	Acetyl-coenzyme A synthetase 1	538	K	0.7747	Down	0.00370674
P31539	Heat shock protein 104	470	K	0.771712	Down	0.0223429
P23254	Transketolase 1	668	K	0.771033	Down	0.0070323
P22943	12 kDa heat shock protein	108	K	0.76579	Down	0.00225245
P38625	GMP synthase [glutamine-hydrolyzing]	270	K	0.762137	Down	0.0372444
P54115	Magnesium-activated aldehyde dehydrogenase, cytosolic	267	K	0.755528	Down	0.00694709
P15108	ATP-dependent molecular chaperone HSC82	188	K	0.755332	Down	0.0237605
P46367	Potassium-activated aldehyde dehydrogenase, mitochondrial	431	K	0.750087	Down	0.00451496
P07257	Cytochrome b-c1 complex subunit 2, mitochondrial	153	K	0.747919	Down	0.00074506
Q12189	Ribose-5-phosphate isomerase	174	K	0.747502	Down	0.0208989
P15019	Transaldolase	219	K	0.745123	Down	0.0494768
P54839	Hydroxymethylglutaryl-CoA synthase	110	K	0.744313	Down	0.0258188
P02994	Elongation factor 1-alpha	441	K	0.74244	Down	0.0395223
P06780	GTP-binding protein RHO1	187	K	0.741472	Down	0.0103716
P11154	Pyruvate carboxylase 1	1092	K	0.734034	Down	0.0160996
P22133	Malate dehydrogenase, cytoplasmic	254	K	0.731512	Down	0.00909007
Q04947	Reticulon-like protein 1	198	K	0.727491	Down	0.0152732
P25294	Protein SIS1	331	K	0.721172	Down	0.0487194
P0CT04	Protease B inhibitor 2	11	K	0.718057	Down	0.00996752
P05030	Plasma membrane ATPase 1	442	K	0.70797	Down	0.0337844
Q12233	ATP synthase subunit g, mitochondrial	81	K	0.706779	Down	0.0379765
P25451	Proteasome subunit beta type-3	70	K	0.706464	Down	0.0152828
P04173	3-isopropylmalate dehydrogenase	330	K	0.704759	Down	0.0125107
P07264	3-isopropylmalate dehydratase	279	K	0.694247	Down	0.00155712
P38009	Bifunctional purine biosynthesis protein ADE17	553	K	0.693108	Down	0.022054
P38988	Mitochondrial GTP/GDP carrier protein 1	254	K	0.688131	Down	0.0166914
Q12068	NADPH-dependent methylglyoxal reductase GRE2	70	K	0.6826	Down	0.0161001
P00560	Phosphoglycerate kinase	328	K	0.665625	Down	0.0209709
P00924	Enolase 1	270	K	0.645496	Down	0.00352598
P00359	Glyceraldehyde-3-phosphate dehydrogenase 2	115	K	0.639316	Down	0.0491141
P00330	Alcohol dehydrogenase 1	81	K	0.597576	Down	0.0287422
P16547	Mitochondrial outer membrane protein OM45	204	K	0.593115	Down	0.000643766
P40188	Respiratory growth induced protein 2	92	K	0.573492	Down	0.00732308
P15992	Heat shock protein 26	114	K	0.571514	Down	0.000343443
O14467	Multiprotein-bridging factor 1	135	K	0.882571
O74700	Mitochondrial import inner membrane translocase subunit TIM9	65	K	0.771577
P00044	Cytochrome c iso-1	92	K	0.90887
P00044	Cytochrome c iso-1	105	K
P00127	Cytochrome b-c1 complex subunit 6	86	K	0.824434
P00175	Cytochrome b2, mitochondrial	159	K
P00175	Cytochrome b2, mitochondrial	389	K	0.904613
P00330	Alcohol dehydrogenase 1	18	K	0.770746
P00331	Alcohol dehydrogenase 1	28	K	1.77833
P00331	Alcohol dehydrogenase 2	164	K	0.967307
P00358	Glyceraldehyde-3-phosphate dehydrogenase 2	63	K	1.03851
P00359	Glyceraldehyde-3-phosphate dehydrogenase 3	63	K	0.94499
P00359	Glyceraldehyde-3-phosphate dehydrogenase 3	70	K	0.884268
P00359	Glyceraldehyde-3-phosphate dehydrogenase 2	108	K	0.8511
P00359	Glyceraldehyde-3-phosphate dehydrogenase 2	257	K	0.829438
P00359	Glyceraldehyde-3-phosphate dehydrogenase 2	267	K	0.942542
P00359	Glyceraldehyde-3-phosphate dehydrogenase 2	331	K	1.09346
P00360	Glyceraldehyde-3-phosphate dehydrogenase 1	63	K	0.973006
P00360	Glyceraldehyde-3-phosphate dehydrogenase 1	257	K	0.90911
P00427	Cytochrome c oxidase subunit 6, mitochondrial	112	K
P00445	Superoxide dismutase [Cu-Zn]	70	K	1.02459
P00549	Pyruvate kinase 1	69	K	0.829717
P00549	Pyruvate kinase 1	124	K	0.838077
P00549	Pyruvate kinase 1	281	K	0.844968
P00549	Pyruvate kinase 1	286	K	0.760716
P00549	Pyruvate kinase 1	466	K	0.918261
P00549	Pyruvate kinase 1	474	K	0.788612
P00560	Phosphoglycerate kinase	15	K	0.974752
P00560	Phosphoglycerate kinase	32	K	0.881778
P00560	Phosphoglycerate kinase	147	K	1.09863
P00560	Phosphoglycerate kinase	379	K	0.713586
P00560	Phosphoglycerate kinase	415	K	1.80755
P00724	Invertase 2	189	K
P00812	Arginase	194	K	0.724014
P00812	Arginase	209	K	0.793364
P00817	Inorganic pyrophosphatase	11	K	0.851822
P00817	Inorganic pyrophosphatase	234	K	0.925726
P00924	Enolase 1	67	K	1.57601
P00924	Enolase 1	139	K	1.0895
P00924	Enolase 1	436	K	1.5837
P00925	Enolase 2	139	K	1.02902
P00925	Enolase 2	270	K	0.920398
P00931	Tryptophan synthase	301	K	0.981263
P00942	Triosephosphate isomerase	107	K	0.783468
P00950	Phosphoglycerate mutase 1	191	K	0.864755
P01097	ATPase inhibitor, mitochondrial	68	K	1.20054
P02293	Histone H2B.1	7	K	0.863996
P02293	Histone H2B.1	12	K	1.00616
P02293	Histone H2B.1	17	K	1.05003
P02293	Histone H2B.1	22	K	1.16797
P02293	Histone H2B.1	23	K	1.00136
P02293	Histone H2B.1	89	K
P02293	Histone H2B.1	90	K	1.09224
P02293	Histone H2B.1	112	K	1.07451
P02294	Histone H2B.2	7	K	1.21299
P02294	Histone H2B.2	8	K	1.58888
P02400	60S acidic ribosomal protein P2-beta	61	K	1.14977
P02406	60S ribosomal protein L28	70	K
P02406	60S ribosomal protein L28	86	K
P02406	60S ribosomal protein L28	92	K	0.868383
P02406	60S ribosomal protein L28	126	K	0.857585
P02994	Elongation factor 1-alpha	36	K	1.15009
P02994	Elongation factor 1-alpha	41	K	0.778813
P02994	Elongation factor 1-alpha	62	K	0.789008
P02994	Elongation factor 1-alpha	177	K	0.885718
P02994	Elongation factor 1-alpha	224	K	0.799587
P02994	Elongation factor 1-alpha	328	K	0.95053
P02994	Elongation factor 1-alpha	376	K
P02994	Elongation factor 1-alpha	390	K	0.989561
P02994	Elongation factor 1-alpha	393	K	0.867857
P02994	Elongation factor 1-alpha	437	K	0.86415
P02994	Elongation factor 1-alpha	444	K
P04076	Argininosuccinate lyase	71	K
P04147	Polyadenylate-binding protein, cytoplasmic and nuclear	268	K	0.774353
P04147	Polyadenylate-binding protein, cytoplasmic and nuclear	515	K	0.877227
P04173	3-isopropylmalate dehydrogenase	146	K
P04449	60S ribosomal protein L24-A	129	K	0.827965
P04456	60S ribosomal protein L25	74	K	1.00121
P04801	Threonine--tRNA ligase, cytoplasmic	312	K	1.05724
P04801	Threonine--tRNA ligase, cytoplasmic	583	K
P04802	Aspartate--tRNA ligase, cytoplasmic	174	K
P04806	Hexokinase-1	46	K	0.969292
P04806	Hexokinase-1	54	K
P04806	Hexokinase-1	329	K
P04806	Hexokinase-1	335	K	0.763039
P04806	Hexokinase-1	372	K
P04806	Hexokinase-1	410	K	1.19301
P04806	Hexokinase-1	423	K	0.845548
P04806	Hexokinase-1	478	K	0.893102
P04807	Hexokinase-2	111	K	0.703252
P04807	Hexokinase-2	329	K	0.815694
P04807	Hexokinase-2	428	K
P04807	Hexokinase-2	479	K
P04840	Mitochondrial outer membrane protein porin 1	234	K	0.857483
P05030	Plasma membrane ATPase 1	428	K	0.925937
P05030	Plasma membrane ATPase 1	456	K
P05150	Ornithine carbamoyltransferase	36	K
P05626	ATP synthase subunit 4, mitochondrial	133	K
P05626	ATP synthase subunit 4, mitochondrial	209	K
P05694	5-methyltetrahydropteroyltriglutamate--homocysteine methyltransferase	307	K	0.7985
P05739	60S ribosomal protein L6-B	29	K
P05748	60S ribosomal protein L15-A	157	K	0.835602
P05749	60S ribosomal protein L22-A	99	K	0.644004
P05750	40S ribosomal protein S3	7	K	0.845145
P05750	40S ribosomal protein S3	45	K	0.742316
P05750	40S ribosomal protein S3	75	K	1.0017
P05750	40S ribosomal protein S3	106	K	0.811383
P05750	40S ribosomal protein S3	185	K	0.716193
P05755	40S ribosomal protein S9-B	37	K	0.908706
P05755	40S ribosomal protein S9-B	90	K	0.957399
P05755	40S ribosomal protein S9-B	154	K	0.679184
P06101	Hsp90 co-chaperone Cdc37	144	K	1.36797
P06101	Hsp90 co-chaperone Cdc37	354	K	1.09614
P06106	Protein MET17	403	K	0.785129
P06168	Ketol-acid reductoisomerase, mitochondrial	136	K	1.36642
P06168	Ketol-acid reductoisomerase, mitochondrial	165	K	0.869965
P06169	Pyruvate decarboxylase isozyme 1	228	K	0.697612
P06169	Pyruvate decarboxylase isozyme 1	304	K	0.686821
P06169	Pyruvate decarboxylase isozyme 1	345	K	0.817557
P06208	2-isopropylmalate synthase	29	K	0.842547
P06208	2-isopropylmalate synthase	458	K	0.946355
P06738	Glycogen phosphorylase	55	K
P06738	Glycogen phosphorylase	109	K	1.09788
P07149	Fatty acid synthase subunit beta	445	K
P07149	Fatty acid synthase subunit beta	887	K	0.800822
P07149	Fatty acid synthase subunit beta	1030	K
P07149	Fatty acid synthase subunit beta	1083	K
P07149	Fatty acid synthase subunit beta	1793	K	0.759105
P07170	Adenylate kinase	56	K	0.809556
P07170	Adenylate kinase	176	K	0.860329
P07213	Mitochondrial import receptor subunit TOM70	343	K	0.787634
P07213	Mitochondrial import receptor subunit TOM70	354	K
P07251	ATP synthase subunit alpha, mitochondrial	224	K	1.06724
P07255	Cytochrome c oxidase subunit 7A	11	K
P07256	Cytochrome b-c1 complex subunit 1, mitochondrial	239	K
P07257	Cytochrome b-c1 complex subunit 2, mitochondrial	79	K	0.930217
P07257	Cytochrome b-c1 complex subunit 2, mitochondrial	218	K
P07257	Cytochrome b-c1 complex subunit 2, mitochondrial	302	K	1.07251
P07257	Cytochrome b-c1 complex subunit 2, mitochondrial	309	K
P07257	Cytochrome b-c1 complex subunit 2, mitochondrial	322	K
P07263	Histidine--tRNA ligase, mitochondrial	412	K	0.930423
P07264	3-isopropylmalate dehydratase	81	K	1.70948
P07264	3-isopropylmalate dehydratase	276	K	1.00166
P07264	3-isopropylmalate dehydratase	328	K	1.12785
P07278	cAMP-dependent protein kinase regulatory subunit	394	K	0.959281
P07284	Serine--tRNA ligase, cytoplasmic	66	K	1.00055
P07284	Serine--tRNA ligase, cytoplasmic	80	K	0.833452
P07284	Serine--tRNA ligase, cytoplasmic	102	K	0.895641
P07342	Acetolactate synthase catalytic subunit, mitochondrial	411	K
P08417	Fumarate hydratase, mitochondrial	79	K
P08417	Fumarate hydratase, mitochondrial	199	K	1.18855
P08417	Fumarate hydratase, mitochondrial	451	K
P08524	Farnesyl pyrophosphate synthase	141	K
P08524	Farnesyl pyrophosphate synthase	297	K	0.989622
P09201	Fructose-1,6-bisphosphatase	32	K
P09201	Fructose-1,6-bisphosphatase	346	K
P09435	Heat shock protein SSA3	244	K	1.87099
P09436	Isoleucine--tRNA ligase, cytoplasmic	641	K	0.845787
P09457	ATP synthase subunit 5, mitochondrial	149	K	0.958474
P09457	ATP synthase subunit 5, mitochondrial	168	K	0.81893
P09938	Ribonucleoside-diphosphate reductase small chain 1	40	K	0.96971
P09938	Ribonucleoside-diphosphate reductase small chain 1	45	K
P09938	Ribonucleoside-diphosphate reductase small chain 1	60	K	1.42325
P09938	Ribonucleoside-diphosphate reductase small chain 1	345	K
P0C2H6	60S ribosomal protein L27-A	126	K
P0C2H6	60S ribosomal protein L27-A	133	K
P0C2H9	60S ribosomal protein L31-B	18	K	0.892479
P0C2H9	60S ribosomal protein L31-B	26	K	0.886451
P0C2H9	60S ribosomal protein L31-B	61	K	0.804501
P0CF35	Putative formate dehydrogenase 2	51	K
P0CH09	Ubiquitin-60S ribosomal protein L40	6	K	1.18931
P0CS90	Heat shock protein SSC1, mitochondrial	98	K	0.96638
P0CS90	Heat shock protein SSC1, mitochondrial	161	K
P0CS90	Heat shock protein SSC1, mitochondrial	337	K	1.05453
P0CS90	Heat shock protein SSC1, mitochondrial	344	K	0.987622
P0CS90	Heat shock protein SSC1, mitochondrial	546	K
P0CT04	Protease B inhibitor 2	3	K
P0CT04	Protease B inhibitor 2	19	K	0.935442
P0CT04	Protease B inhibitor 2	54	K
P0CT04	Protease B inhibitor 2	58	K	1.15463
P0CX24	60S ribosomal protein L20-B	38	K	0.837194
P0CX24	60S ribosomal protein L20-B	73	K	1.15078
P0CX24	60S ribosomal protein L20-B	146	K	1.05229
P0CX24	60S ribosomal protein L20-B	161	K
P0CX28	60S ribosomal protein L42-B	24	K	1.02099
P0CX28	60S ribosomal protein L42-B	86	K	0.825136
P0CX30	40S ribosomal protein S23-B	30	K	0.846067
P0CX32	40S ribosomal protein S24-B	99	K	1.12841
P0CX36	40S ribosomal protein S4-B	71	K
P0CX36	40S ribosomal protein S4-B	198	K	1.09428
P0CX38	40S ribosomal protein S6-B	164	K	0.83523
P0CX38	40S ribosomal protein S6-B	214	K	0.888271
P0CX40	40S ribosomal protein S8-B	74	K	0.99392
P0CX40	40S ribosomal protein S8-B	123	K	0.917618
P0CX40	40S ribosomal protein S8-B	135	K	1.009
P0CX44	60S ribosomal protein L1-B	24	K
P0CX44	60S ribosomal protein L1-B	78	K	1.05849
P0CX44	60S ribosomal protein L1-B	91	K	1.1565
P0CX46	60S ribosomal protein L2-B	155	K	0.981066
P0CX48	40S ribosomal protein S11-B	36	K	0.971926
P0CX48	40S ribosomal protein S11-B	43	K
P0CX48	40S ribosomal protein S11-B	46	K	0.731273
P0CX48	40S ribosomal protein S11-B	56	K	0.820748
P0CX50	60S ribosomal protein L18-B	20	K	0.904123
P0CX52	40S ribosomal protein S16-B	95	K	0.700227
P0CX54	60S ribosomal protein L12-B	40	K
P0CX56	40S ribosomal protein S18-B	48	K	1.15736
P0CX56	40S ribosomal protein S18-B	49	K
P0CX56	40S ribosomal protein S18-B	56	K	0.929267
P0CX83	60S ribosomal protein L19-B	52	K
P0CX83	60S ribosomal protein L19-B	60	K
P0CX83	60S ribosomal protein L19-B	133	K	1.18448
P0CX85	60S ribosomal protein L35-B	25	K	0.815338
P0CX85	60S ribosomal protein L35-B	103	K	0.790057
P10591	Heat shock protein SSA1	69	K	1.23325
P10591	Heat shock protein SSA1	86	K	0.877421
P10591	Heat shock protein SSA1	243	K	0.767018
P10591	Heat shock protein SSA3	420	K	0.921964
P10591	Heat shock protein SSA1	590	K
P10592	Heat shock protein SSA2	69	K
P10592	Heat shock protein SSA2	86	K	0.788204
P10659	S-adenosylmethionine synthase 1	210	K	0.751295
P10659	S-adenosylmethionine synthase 1	299	K	0.914559
P10664	60S ribosomal protein L4-A	104	K	1.07856
P10664	60S ribosomal protein L4-A	308	K	1.10924
P10664	60S ribosomal protein L4-A	360	K	0.886165
P10963	Phosphoenolpyruvate carboxykinase [ATP]	514	K	0.933025
P11154	Pyruvate carboxylase 1	506	K
P11412	Glucose-6-phosphate 1-dehydrogenase	195	K
P12385	Eukaryotic peptide chain release factor subunit 1	175	K
P12683	3-hydroxy-3-methylglutaryl-coenzyme A reductase 1	637	K
P12695	Dihydrolipoyllysine-residue acetyltransferase component of pyruvate dehydrogenase complex, mitochondrial	164	K	1.1382
P12709	Glucose-6-phosphate isomerase	50	K
P12709	Glucose-6-phosphate isomerase	240	K	1.06923
P12709	Glucose-6-phosphate isomerase	250	K	0.69656
P13711	Acyl-coenzyme A oxidase	131	K
P14065	Glycerol 2-dehydrogenase (NADP(+))	264	K
P14120	60S ribosomal protein L30	5	K	1.03268
P14120	60S ribosomal protein L30	19	K	0.914786
P14120	60S ribosomal protein L30	28	K	0.879988
P14126	60S ribosomal protein L3	120	K
P14126	60S ribosomal protein L3	174	K	1.03459
P14126	60S ribosomal protein L3	376	K
P14127	40S ribosomal protein S17-B	59	K	0.667472
P14540	Fructose-bisphosphate aldolase	8	K	0.94222
P14540	Fructose-bisphosphate aldolase	10	K	0.838265
P14540	Fructose-bisphosphate aldolase	307	K	0.828802
P14540	Fructose-bisphosphate aldolase	326	K	0.971242
P14832	Peptidyl-prolyl cis-trans isomerase	29	K	0.917103
P14832	Peptidyl-prolyl cis-trans isomerase	87	K	0.883384
P14832	Peptidyl-prolyl cis-trans isomerase	138	K	1.09104
P14832	Peptidyl-prolyl cis-trans isomerase	151	K	1.08328
P14832	Peptidyl-prolyl cis-trans isomerase	158	K	1.53206
P14843	Phospho-2-dehydro-3-deoxyheptonate aldolase, phenylalanine-inhibited	4	K	0.932794
P14843	Phospho-2-dehydro-3-deoxyheptonate aldolase, phenylalanine-inhibited	289	K	0.855061
P15019	Transaldolase	72	K	0.954485
P15019	Transaldolase	123	K	0.904576
P15019	Transaldolase	138	K	0.847116
P15019	Transaldolase	200	K	0.855324
P15019	Transaldolase	226	K	0.885858
P15019	Transaldolase	281	K	0.832553
P15019	Transaldolase	296	K	0.831728
P15108	ATP-dependent molecular chaperone HSC82	98	K	0.982747
P15108	ATP-dependent molecular chaperone HSC82	321	K	1.00755
P15108	ATP-dependent molecular chaperone HSC82	488	K
P15108	ATP-dependent molecular chaperone HSC82	607	K	1.00841
P15180	Lysine--tRNA ligase, cytoplasmic	175	K	0.871856
P15202	Peroxisomal catalase A	164	K	2.04804
P15625	Phenylalanine--tRNA ligase alpha subunit	470	K
P15705	Heat shock protein STI1	374	K
P15873	Proliferating cell nuclear antigen	13	K	0.969383
P15992	Heat shock protein 26	157	K	0.94318
P16120	Threonine synthase	405	K
P16140	V-type proton ATPase subunit B	90	K	0.862905
P16140	V-type proton ATPase subunit B	384	K	0.713704
P16387	Pyruvate dehydrogenase E1 component subunit alpha, mitochondrial	333	K	0.900229
P16474	78 kDa glucose-regulated protein homolog	134	K
P16521	Elongation factor 3A	265	K	0.975251
P16521	Elongation factor 3A	448	K
P16521	Elongation factor 3A	630	K	0.79468
P16521	Elongation factor 3A	660	K	0.744271
P16861	ATP-dependent 6-phosphofructokinase subunit alpha	24	K	1.29819
P16861	ATP-dependent 6-phosphofructokinase subunit alpha	132	K
P16861	ATP-dependent 6-phosphofructokinase subunit alpha	546	K	0.752733
P16861	ATP-dependent 6-phosphofructokinase subunit alpha	890	K	1.04728
P16862	ATP-dependent 6-phosphofructokinase subunit beta	819	K	0.694182
P17505	Malate dehydrogenase, mitochondrial	159	K	0.704535
P17505	Malate dehydrogenase, mitochondrial	216	K	0.873712
P17505	Malate dehydrogenase, mitochondrial	233	K	0.843922
P17536	Tropomyosin-1	44	K	0.876717
P17709	Glucokinase-1	141	K
P17709	Glucokinase-1	324	K	1.23239
P18239	ADP,ATP carrier protein 2	75	K
P18239	ADP,ATP carrier protein 2	182	K	0.90609
P19097	Fatty acid synthase subunit alpha	161	K	0.993385
P19097	Fatty acid synthase subunit alpha	1145	K	0.846148
P19097	Fatty acid synthase subunit alpha	1821	K	0.882545
P19146	ADP-ribosylation factor 2	36	K
P19414	Aconitate hydratase, mitochondrial	406	K	0.88108
P19414	Aconitate hydratase, mitochondrial	510	K	1.05942
P19414	Aconitate hydratase, mitochondrial	584	K	1.04658
P19414	Aconitate hydratase, mitochondrial	630	K	1.18677
P20081	FK506-binding protein 1	78	K
P20424	Signal recognition particle subunit SRP54	342	K
P20606	Small COPII coat GTPase SAR1	22	K
P20606	Small COPII coat GTPase SAR1	44	K
P20967	2-oxoglutarate dehydrogenase, mitochondrial	389	K	0.810742
P20967	2-oxoglutarate dehydrogenase, mitochondrial	627	K
P21576	Vacuolar protein sorting-associated protein 1	653	K
P21954	Isocitrate dehydrogenase [NADP], mitochondrial	41	K	0.838437
P21954	Isocitrate dehydrogenase [NADP], mitochondrial	81	K	0.696816
P22082	Transcription regulatory protein SNF2	1494	K
P22082	Transcription regulatory protein SNF2	1498	K
P22203	V-type proton ATPase subunit E	63	K	0.913209
P22579	Transcriptional regulatory protein SIN3	760	K
P22943	12 kDa heat shock protein	86	K	1.18946
P23180	Probable oxidoreductase AIM17	108	K
P23248	40S ribosomal protein S1-B	50	K	0.853692
P23248	40S ribosomal protein S1-B	55	K	0.724596
P23254	Transketolase 1	278	K	1.09302
P23254	Transketolase 1	321	K	0.825581
P23254	Transketolase 1	322	K	0.854003
P23254	Transketolase 1	512	K	0.843588
P23254	Transketolase 1	579	K	0.884411
P23254	Transketolase 1	677	K	0.852935
P23301	Eukaryotic translation initiation factor 5A-1	35	K	0.81304
P23301	Eukaryotic translation initiation factor 5A-1	68	K	1.20825
P23542	Aspartate aminotransferase, cytoplasmic	32	K	0.962988
P23641	Mitochondrial phosphate carrier protein	98	K	0.913015
P24000	60S ribosomal protein L24-A	35	K	0.868688
P24000	60S ribosomal protein L24-A	69	K	0.933036
P24000	60S ribosomal protein L24-B	129	K	0.971371
P25443	40S ribosomal protein S2	40	K
P25443	40S ribosomal protein S2	185	K	0.878806
P25605	Acetolactate synthase small subunit, mitochondrial	218	K	0.827464
P25694	Cell division control protein 48	396	K
P25694	Cell division control protein 48	575	K	1.11115
P25719	Peptidyl-prolyl cis-trans isomerase C, mitochondrial	108	K	0.877653
P26321	60S ribosomal protein L5	8	K	1.04552
P26321	60S ribosomal protein L5	41	K	0.977506
P26321	60S ribosomal protein L5	48	K	1.02688
P26637	Leucine--tRNA ligase, cytoplasmic	21	K	0.833452
P26637	Leucine--tRNA ligase, cytoplasmic	352	K	0.839806
P26637	Leucine--tRNA ligase, cytoplasmic	465	K	0.967677
P26637	Leucine--tRNA ligase, cytoplasmic	989	K	0.978549
P26783	40S ribosomal protein S5	212	K	0.824808
P26784	60S ribosomal protein L16-A	53	K	1.12609
P26784	60S ribosomal protein L16-A	66	K
P26784	60S ribosomal protein L16-A	170	K	0.919255
P26786	40S ribosomal protein S7-A	44	K
P26786	40S ribosomal protein S7-A	55	K
P26786	40S ribosomal protein S7-A	101	K
P28240	Isocitrate lyase	426	K	1.1086
P28240	Isocitrate lyase	514	K	1.51298
P28241	Isocitrate dehydrogenase [NAD] subunit 2, mitochondrial	132	K
P28272	Dihydroorotate dehydrogenase (fumarate)	255	K
P28834	Isocitrate dehydrogenase [NAD] subunit 1, mitochondrial	182	K
P29311	Protein BMH1	51	K	2.9174
P29311	Protein BMH1	90	K	0.660317
P29311	Protein BMH1	125	K	0.892933
P29453	60S ribosomal protein L8-B	15	K	1.25099
P29453	60S ribosomal protein L8-B	43	K	0.979798
P29453	60S ribosomal protein L8-B	120	K
P29453	60S ribosomal protein L8-B	231	K
P29547	Elongation factor 1-gamma 1	56	K	0.962355
P29547	Elongation factor 1-gamma 1	78	K	0.834029
P29547	Elongation factor 1-gamma 1	127	K	0.954734
P29547	Elongation factor 1-gamma 1	272	K
P30624	Long-chain-fatty-acid--CoA ligase 1	87	K	1.05635
P30624	Long-chain-fatty-acid--CoA ligase 1	417	K
P30902	ATP synthase subunit d, mitochondrial	155	K	0.742775
P30952	Malate synthase 1, glyoxysomal	510	K	1.23296
P31373	Cystathionine gamma-lyase	166	K
P31539	Heat shock protein 104	66	K	0.936702
P31539	Heat shock protein 104	205	K	1.4674
P31539	Heat shock protein 104	559	K
P31787	Acyl-CoA-binding protein	9	K	0.827016
P31787	Acyl-CoA-binding protein	65	K	0.730902
P32074	Coatomer subunit gamma	891	K	0.888759
P32190	Glycerol kinase	642	K	1.20916
P32316	Acetyl-CoA hydrolase	18	K	1.01283
P32316	Acetyl-CoA hydrolase	92	K	1.04059
P32316	Acetyl-CoA hydrolase	343	K	1.20621
P32316	Acetyl-CoA hydrolase	491	K
P32324	Elongation factor 2	15	K	0.723112
P32324	Elongation factor 2	159	K	0.807953
P32324	Elongation factor 2	237	K	0.773
P32324	Elongation factor 2	312	K
P32324	Elongation factor 2	406	K	0.877462
P32454	Aminopeptidase 2, mitochondrial	912	K
P32457	Cell division control protein 3	248	K
P32496	26S proteasome regulatory subunit RPN12	131	K	1.39297
P32582	Cystathionine beta-synthase	3	K	0.651539
P32582	Cystathionine beta-synthase	58	K	0.816968
P32582	Cystathionine beta-synthase	336	K
P32589	Heat shock protein homolog SSE1	45	K	1.00763
P32589	Heat shock protein homolog SSE1	230	K	1.02946
P32589	Heat shock protein homolog SSE1	273	K	0.92896
P32590	Heat shock protein homolog SSE2	75	K
P32590	Heat shock protein homolog SSE2	230	K
P32590	Heat shock protein homolog SSE2	273	K
P32599	Fimbrin	262	K
P32599	Fimbrin	458	K
P32614	Fumarate reductase 1	76	K	0.815619
P32796	Carnitine O-acetyltransferase, mitochondrial	132	K
P32799	Cytochrome c oxidase subunit 6A, mitochondrial	32	K
P32799	Cytochrome c oxidase subunit 6A, mitochondrial	85	K	1.07542
P32835	GTP-binding nuclear protein GSP1/CNR1	101	K
P32835	GTP-binding nuclear protein GSP1/CNR1	144	K	0.769406
P33322	H/ACA ribonucleoprotein complex subunit 4	114	K	0.768794
P33327	NAD-specific glutamate dehydrogenase	103	K	0.751661
P33330	Phosphoserine aminotransferase	58	K	1.02411
P33416	Heat shock protein 78, mitochondrial	576	K
P34760	Peroxiredoxin TSA1	13	K	0.968619
P35177	Transcriptional activator SPT7	603	K	0.85918
P35177	Transcriptional activator SPT7	607	K	0.85918
P35195	UPF0045 protein ECM15	100	K
P35691	Translationally-controlled tumor protein homolog	80	K	0.679874
P35691	Translationally-controlled tumor protein homolog	81	K
P35691	Translationally-controlled tumor protein homolog	118	K	0.93336
P35691	Translationally-controlled tumor protein homolog	166	K
P35719	Uncharacterized protein MRP8	40	K
P35844	Protein KES1	336	K	0.808539
P36008	Elongation factor 1-gamma 2	55	K	0.931975
P36010	Nucleoside diphosphate kinase	59	K	0.912663
P36059	ATP-dependent (S)-NAD(P)H-hydrate dehydratase	142	K	1.05572
P36060	NADH-cytochrome b5 reductase 2	123	K	1.0213
P36060	NADH-cytochrome b5 reductase 2	151	K	0.861723
P36060	NADH-cytochrome b5 reductase 2	190	K	0.755818
P36147	Presequence translocated-associated motor subunit PAM17, mitochondrial	141	K	0.663854
P36156	Glutathione S-transferase omega-like 2	196	K	1.07198
P36421	Tyrosine--tRNA ligase, cytoplasmic	37	K	0.610858
P37291	Serine hydroxymethyltransferase, cytosolic	455	K
P37292	Serine hydroxymethyltransferase, mitochondrial	297	K
P38011	Guanine nucleotide-binding protein subunit beta-like protein	40	K	0.898494
P38011	Guanine nucleotide-binding protein subunit beta-like protein	117	K	0.890134
P38061	60S ribosomal protein L32	103	K
P38067	Succinate-semialdehyde dehydrogenase [NADP(+)]	72	K	1.09007
P38071	Enoyl-[acyl-carrier protein] reductase [NADPH, B-specific], mitochondrial	197	K	1.26139
P38071	Enoyl-[acyl-carrier protein] reductase [NADPH, B-specific], mitochondrial	265	K	1.97495
P38077	ATP synthase subunit gamma, mitochondrial	51	K	0.843051
P38088	Glycine--tRNA ligase 1, mitochondrial	460	K	0.918683
P38088	Glycine--tRNA ligase 1, mitochondrial	518	K	0.892926
P38088	Glycine--tRNA ligase 1, mitochondrial	595	K	0.963945
P38088	Glycine--tRNA ligase 1, mitochondrial	611	K
P38115	D-arabinose dehydrogenase [NAD(P)+] heavy chain	91	K
P38137	Peroxisomal-coenzyme A synthetase	535	K	1.72391
P38219	Obg-like ATPase 1	78	K	0.660505
P38219	Obg-like ATPase 1	181	K
P38249	Eukaryotic translation initiation factor 3 subunit A	709	K	0.836826
P38264	Inorganic phosphate transport protein PHO88	57	K	0.791852
P38264	Inorganic phosphate transport protein PHO88	172	K
P38625	GMP synthase [glutamine-hydrolyzing]	302	K	0.978606
P38625	GMP synthase [glutamine-hydrolyzing]	369	K
P38628	Phosphoacetylglucosamine mutase	413	K	0.838888
P38701	40S ribosomal protein S20	52	K	1.09179
P38701	40S ribosomal protein S20	101	K	0.926458
P38708	Putative proline--tRNA ligase YHR020W	486	K	0.795557
P38715	NADPH-dependent aldose reductase GRE3	276	K	1.05514
P38720	6-phosphogluconate dehydrogenase, decarboxylating 1	37	K	0.55555
P38754	60S ribosomal protein L14-B	83	K
P38754	60S ribosomal protein L14-B	101	K	1.13212
P38764	26S proteasome regulatory subunit RPN1	627	K	0.899584
P38788	Ribosome-associated complex subunit SSZ1	64	K	0.842761
P38788	Ribosome-associated complex subunit SSZ1	435	K	1.15546
P38791	Deoxyhypusine synthase	88	K
P38934	Nuclear segregation protein BFR1	158	K	1.08808
P39003	High-affinity hexose transporter HXT6	564	K
P39015	Suppressor protein STM1	27	K	1.04056
P39079	T-complex protein 1 subunit zeta	273	K
P39522	Dihydroxy-acid dehydratase, mitochondrial	267	K
P39676	Flavohemoprotein	84	K	0.752573
P39714	(R,R)-butanediol dehydrogenase	8	K
P39939	40S ribosomal protein S26-B	19	K	0.879931
P39954	Adenosylhomocysteinase	189	K
P39954	Adenosylhomocysteinase	207	K	0.642322
P40017	Carnitine O-acetyltransferase YAT2	629	K	1.40533
P40043	Respiratory growth induced protein 1	90	K	1.17245
P40069	Importin subunit beta-4	1084	K	1.07865
P40150	Heat shock protein SSB2	73	K	0.751024
P40150	Heat shock protein SSB2	251	K	0.823115
P40150	Heat shock protein SSB2	331	K
P40150	Heat shock protein SSB2	501	K	1.09867
P40150	Heat shock protein SSB2	538	K	0.945596
P40185	Protein MMF1, mitochondrial	112	K	0.967474
P40185	Protein MMF1, mitochondrial	118	K	0.599953
P40188	Respiratory growth induced protein 2	19	K	1.0731
P40215	External NADH-ubiquinone oxidoreductase 1, mitochondrial	476	K	0.774118
P40581	Peroxiredoxin HYR1	50	K
P40825	Alanine--tRNA ligase, mitochondrial	475	K
P40825	Alanine--tRNA ligase, mitochondrial	662	K
P40963	Histone acetyltransferase SAS2	32	K
P40963	Histone acetyltransferase SAS2	168	K
P41057	40S ribosomal protein S29-A	54	K	0.753492
P41058	40S ribosomal protein S29-B	54	K
P41338	Acetyl-CoA acetyltransferase	231	K	0.805068
P41805	60S ribosomal protein L10	13	K	0.917037
P41805	60S ribosomal protein L10	38	K
P41807	V-type proton ATPase subunit H	53	K	0.886126
P41807	V-type proton ATPase subunit H	208	K	0.813504
P41810	Coatomer subunit beta	963	K	0.841167
P41939	Isocitrate dehydrogenase [NADP] cytoplasmic	89	K	0.831176
P41939	Isocitrate dehydrogenase [NADP] cytoplasmic	383	K
P41940	Mannose-1-phosphate guanyltransferase	137	K	0.85579
P43567	Alanine--glyoxylate aminotransferase 1	52	K	1.19247
P43567	Alanine--glyoxylate aminotransferase 1	281	K
P43572	Enhancer of polycomb-like protein 1	353	K
P43590	Uncharacterized peptidase YFR006W	398	K
P43590	Uncharacterized peptidase YFR006W	468	K
P43616	Cys-Gly metallodipeptidase DUG1	369	K	1.01949
P43616	Cys-Gly metallodipeptidase DUG1	371	K	0.889704
P43616	Cys-Gly metallodipeptidase DUG1	378	K	0.994333
P46367	Potassium-activated aldehyde dehydrogenase, mitochondrial	260	K
P46367	Potassium-activated aldehyde dehydrogenase, mitochondrial	306	K	0.927676
P46367	Potassium-activated aldehyde dehydrogenase, mitochondrial	377	K
P46654	40S ribosomal protein S0-B	52	K	0.80213
P46655	Glutamate--tRNA ligase, cytoplasmic	174	K	0.842072
P46969	Ribulose-phosphate 3-epimerase	195	K
P46990	60S ribosomal protein L17-B	86	K	1.02295
P47120	Deoxyhypusine hydroxylase	28	K	0.757916
P49089	Asparagine synthetase [glutamine-hydrolyzing] 1	25	K
P49089	Asparagine synthetase [glutamine-hydrolyzing] 1	398	K	0.637306
P49089	Asparagine synthetase [glutamine-hydrolyzing] 1	410	K	0.593746
P49089	Asparagine synthetase [glutamine-hydrolyzing] 1	569	K	0.733254
P49166	60S ribosomal protein L37-A	52	K	1.00586
P49723	Ribonucleoside-diphosphate reductase small chain 2	50	K
P49723	Ribonucleoside-diphosphate reductase small chain 2	158	K	0.830017
P49723	Ribonucleoside-diphosphate reductase small chain 2	318	K	1.01993
P51401	60S ribosomal protein L9-B	39	K	0.789072
P51401	60S ribosomal protein L9-B	47	K	0.874483
P51401	60S ribosomal protein L9-B	72	K	0.862568
P51401	60S ribosomal protein L9-B	121	K
P51402	60S ribosomal protein L37-B	52	K	0.986837
P53090	Aromatic/aminoadipate aminotransferase 1	129	K	0.792051
P53090	Aromatic/aminoadipate aminotransferase 1	371	K
P53165	SAGA-associated factor 73	288	K
P53165	SAGA-associated factor 73	328	K
P53199	Sterol-4-alpha-carboxylate 3-dehydrogenase, decarboxylating	273	K	0.73633
P53221	60S ribosomal protein L26-B	108	K	1.20017
P53235	Eukaryotic translation initiation factor 2A	150	K
P53252	Sphingolipid long chain base-responsive protein PIL1	63	K
P53598	Succinyl-CoA ligase [ADP-forming] subunit alpha, mitochondrial	26	K	1.031
P53598	Succinyl-CoA ligase [ADP-forming] subunit alpha, mitochondrial	29	K
P53691	Peptidyl-prolyl cis-trans isomerase CPR6	231	K	0.8803
P53723	UPF0674 endoplasmic reticulum membrane protein YNR021W	190	K
P53849	Zinc finger protein GIS2	84	K	0.868139
P53927	Ribosome biogenesis protein 15	213	K
P53978	Elongation factor 3B	61	K	0.664298
P53981	Uncharacterized phosphatase YNL010W	196	K
P54115	Magnesium-activated aldehyde dehydrogenase, cytosolic	414	K	0.959846
P54839	Hydroxymethylglutaryl-CoA synthase	263	K	0.867789
P54839	Hydroxymethylglutaryl-CoA synthase	305	K	0.799747
P61830	Histone H3	57	K	0.918472
P87262	60S ribosomal protein L34-A	113	K	0.814883
P89886	Translation machinery-associated protein 20	46	K	0.769891
Q00055	Glycerol-3-phosphate dehydrogenase [NAD(+)] 1	33	K
Q00711	Succinate dehydrogenase [ubiquinone] flavoprotein subunit, mitochondrial	600	K	0.970601
Q00955	Acetyl-CoA carboxylase	1049	K
Q01574	Acetyl-coenzyme A synthetase 1	297	K	1.00996
Q01574	Acetyl-coenzyme A synthetase 1	643	K	2.03177
Q01574	Acetyl-coenzyme A synthetase 1	712	K
Q01855	40S ribosomal protein S15	58	K
Q02207	Peroxisomal hydratase-dehydrogenase-epimerase	445	K	1.46613
Q02326	60S ribosomal protein L6-A	29	K	0.908842
Q02326	60S ribosomal protein L6-B	108	K	0.892756
Q02932	Importin beta-like protein KAP120	337	K
Q02969	Peroxisomal membrane protein PEX25	127	K
Q03161	Glucose-6-phosphate 1-epimerase	228	K	1.0503
Q03330	Histone acetyltransferase GCN5	130	K
Q03532	ATP-dependent RNA helicase HAS1	188	K
Q03558	NADPH dehydrogenase 2	100	K	0.876206
Q03629	Uncharacterized protein YML079W	97	K
Q03690	Clustered mitochondria protein 1	578	K	0.908226
Q04013	Citrate/oxoglutarate carrier protein	259	K
Q04344	Hit family protein 1	32	K	0.943452
Q04344	Hit family protein 1	122	K
Q04432	Glutathione-independent glyoxalase HSP31	83	K	1.02441
Q04947	Reticulon-like protein 1	117	K
Q04947	Reticulon-like protein 1	125	K
Q05050	Eisosome protein 1	580	K
Q05471	Helicase SWR1	161	K
Q06151	m7GpppX diphosphatase	323	K
Q06177	Translation machinery-associated protein 10	13	K	0.664726
Q06625	Glycogen debranching enzyme	776	K
Q07825	Putative Xaa-Pro aminopeptidase FRA1	680	K
Q08421	Enhancer of translation termination 1	25	K	5.06667
Q08649	Histone acetyltransferase ESA1	13	K
Q08745	40S ribosomal protein S10-A	31	K	0.901005
Q08745	40S ribosomal protein S10-A	38	K	0.856079
Q08971	Protein PBDC1 homolog	94	K
Q08977	UPF0662 protein YPL260W	302	K
Q12068	NADPH-dependent methylglyoxal reductase GRE2	320	K	1.03052
Q12074	Spermidine synthase	145	K
Q12176	Ribosome biogenesis protein MAK21	537	K
Q12189	Ribose-5-phosphate isomerase	35	K	0.725101
Q12213	60S ribosomal protein L7-B	14	K	0.8638
Q12213	60S ribosomal protein L7-B	238	K	0.964486
Q12230	Sphingolipid long chain base-responsive protein LSP1	29	K	1.41084
Q12230	Sphingolipid long chain base-responsive protein LSP1	63	K	1.72878
Q12233	ATP synthase subunit g, mitochondrial	113	K	0.83068
Q12305	Thiosulfate sulfurtransferase RDL1, mitochondrial	36	K
Q12311	NuA3 HAT complex component NTO1	580	K
Q12363	Transcriptional modulator WTM1	36	K	1.17714
Q12363	Transcriptional modulator WTM1	384	K	1.41549
Q12443	Reticulon-like protein 2	387	K
Q12447	Polyamine N-acetyltransferase 1	168	K	0.858802
Q12499	Nucleolar protein 58	84	K	0.833431
Q12672	60S ribosomal protein L21-B	60	K
Q12672	60S ribosomal protein L21-B	97	K	1.00847
Q12672	60S ribosomal protein L21-B	129	K	0.824813
Q12680	Glutamate synthase [NADH]	1250	K
Q12690	60S ribosomal protein L13-A	5	K	1.20424
Q12690	60S ribosomal protein L13-A	11	K	0.643114
Q12692	Histone H2A.Z	4	K
Q12692	Histone H2A.Z	9	K
Q12692	Histone H2A.Z	11	K
Q12692	Histone H2A.Z	15	K
Q3E757	60S ribosomal protein L11-B	49	K	0.912561
Q3E757	60S ribosomal protein L11-B	164	K	0.974156
Q3E841	Uncharacterized protein YNR034W-A	47	K	1.06803
Q6Q560	Protein ISD11	63	K
P00044	Cytochrome c iso-1	17	K
P00330	Alcohol dehydrogenase 1	28	K	0.548897
P00330	Alcohol dehydrogenase 1	332	K	0.904065
P00498	ATP phosphoribosyltransferase	17	K
P00549	Pyruvate kinase 1	30	K
P00560	Phosphoglycerate kinase	137	K
P00817	Inorganic pyrophosphatase	74	K
P00890	Citrate synthase, mitochondrial	377	K
P00890	Citrate synthase, mitochondrial	461	K	1.00519
P00924	Enolase 1	288	K
P00942	Triosephosphate isomerase	112	K	0.64384
P00950	Phosphoglycerate mutase 1	103	K	1.13531
P02994	Elongation factor 1-alpha	454	K
P04449	60S ribosomal protein L24-A	35	K	0.621982
P04449	60S ribosomal protein L24-A	69	K	0.822161
P04840	Mitochondrial outer membrane protein porin 1	95	K	0.909416
P05739	60S ribosomal protein L6-B	108	K	0.827276
P05744	60S ribosomal protein L33-A	47	K	0.605612
P05748	60S ribosomal protein L15-A	47	K	1.18778
P07149	Fatty acid synthase subunit beta	877	K	0.982371
P07149	Fatty acid synthase subunit beta	1950	K	1.02702
P07170	Adenylate kinase	194	K
P07246	Alcohol dehydrogenase 3, mitochondrial	314	K
P07257	Cytochrome b-c1 complex subunit 2, mitochondrial	213	K
P07260	Eukaryotic translation initiation factor 4E	168	K	0.976927
P07267	Saccharopepsin	267	K	1.26602
P09435	Heat shock protein SSA3	124	K
P09436	Isoleucine--tRNA ligase, cytoplasmic	673	K
P09457	ATP synthase subunit 5, mitochondrial	65	K
P09938	Ribonucleoside-diphosphate reductase small chain 1	384	K
P0C2H7	60S ribosomal protein L27-B	126	K
P0C2H7	60S ribosomal protein L27-B	133	K
P0CF35	Putative formate dehydrogenase 2	146	K
P0CS90	Heat shock protein SSC1, mitochondrial	377	K
P0CX85	60S ribosomal protein L35-B	49	K
P10591	Heat shock protein SSA1	124	K
P12683	3-hydroxy-3-methylglutaryl-coenzyme A reductase 1	541	K
P12962	Cap-associated protein CAF20	33	K
P14540	Fructose-bisphosphate aldolase	27	K
P14540	Fructose-bisphosphate aldolase	114	K
P14540	Fructose-bisphosphate aldolase	345	K	0.814762
P15108	ATP-dependent molecular chaperone HSC82	86	K	0.836381
P15705	Heat shock protein STI1	337	K	0.842959
P16387	Pyruvate dehydrogenase E1 component subunit alpha, mitochondrial	412	K
P17076	60S ribosomal protein L8-A	15	K	1.04547
P17076	60S ribosomal protein L8-A	43	K	0.90292
P17076	60S ribosomal protein L8-A	105	K	0.794371
P17076	60S ribosomal protein L8-A	120	K
P17255	V-type proton ATPase catalytic subunit A	207	K
P17649	4-aminobutyrate aminotransferase	280	K
P17967	Protein disulfide-isomerase	461	K	0.95878
P21147	Acyl-CoA desaturase 1	420	K
P22804	Protein transport protein BET1	73	K
P23254	Transketolase 1	273	K	0.813953
P25294	Protein SIS1	234	K	0.604427
P25294	Protein SIS1	333	K	0.885798
P26785	60S ribosomal protein L16-B	52	K	0.885391
P26785	60S ribosomal protein L16-B	169	K	0.675534
P28240	Isocitrate lyase	9	K	1.64939
P30624	Long-chain-fatty-acid--CoA ligase 1	387	K
P32191	Glycerol-3-phosphate dehydrogenase, mitochondrial	195	K	1.26081
P32316	Acetyl-CoA hydrolase	459	K
P32468	Cell division control protein 12	88	K
P32861	UTP--glucose-1-phosphate uridylyltransferase	428	K
P32911	Eukaryotic translation initiation factor eIF-1	52	K
P34760	Peroxiredoxin TSA1	14	K
P35691	Translationally-controlled tumor protein homolog	159	K
P35719	Uncharacterized protein MRP8	20	K
P35719	Uncharacterized protein MRP8	42	K
P36114	Mitochondrial outer membrane protein YKR018C	449	K
P38077	ATP synthase subunit gamma, mitochondrial	86	K
P38754	60S ribosomal protein L14-B	42	K	1.28326
P38934	Nuclear segregation protein BFR1	206	K
P39954	Adenosylhomocysteinase	386	K
P40150	Heat shock protein SSB2	128	K
P40150	Heat shock protein SSB2	191	K
P40150	Heat shock protein SSB2	428	K
P40165	NAD(P)H-hydrate epimerase	52	K	0.796008
P40509	Coatomer subunit epsilon	276	K
P40561	RNA-binding protein SGN1	54	K
P40963	Histone acetyltransferase SAS2	34	K
P41338	Acetyl-CoA acetyltransferase	272	K
P41921	Glutathione reductase	361	K
P46990	60S ribosomal protein L17-B	13	K	0.899599
P46990	60S ribosomal protein L17-B	80	K
P47037	Structural maintenance of chromosomes protein 3	112	K
P47037	Structural maintenance of chromosomes protein 3	113	K
P47176	Branched-chain-amino-acid aminotransferase, cytosolic	103	K	0.844328
P49626	60S ribosomal protein L4-B	360	K
P51401	60S ribosomal protein L9-B	63	K
P53165	SAGA-associated factor 73	224	K
P53228	Transaldolase NQM1	219	K	1.5578
P53228	Transaldolase NQM1	220	K	1.08369
P53312	Succinyl-CoA ligase [ADP-forming] subunit beta, mitochondrial	137	K	1.25337
P54839	Hydroxymethylglutaryl-CoA synthase	457	K
P81449	ATP synthase subunit e, mitochondrial	50	K
P89886	Translation machinery-associated protein 20	17	K	0.839079
Q01855	40S ribosomal protein S15	13	K	0.805872
Q02486	ARS-binding factor 2, mitochondrial	170	K	1.20733
Q03102	Uncharacterized membrane protein YML131W	339	K
Q03104	Meiotic sister chromatid recombination protein 1	503	K
Q03558	NADPH dehydrogenase 2	19	K
Q07794	Histone acetyltransferase RTT109	290	K
Q08245	Protein ZEO1	102	K	0.647918
Q08649	Histone acetyltransferase ESA1	6	K
Q08971	Protein PBDC1 homolog	135	K
Q12189	Ribose-5-phosphate isomerase	22	K	1.03686
Q12460	Nucleolar protein 56	137	K
P00924	Enolase 1	195	K
P05453	Eukaryotic peptide chain release factor GTP-binding subunit	337	K	1.11153
P06367	40S ribosomal protein S14-A	47	K	1
P06367	40S ribosomal protein S14-A	70	K
P07251	ATP synthase subunit alpha, mitochondrial	126	K
P07278	cAMP-dependent protein kinase regulatory subunit	352	K	3.94671
P0CF35	Putative formate dehydrogenase 2	211	K
P0CS90	Heat shock protein SSC1, mitochondrial	83	K
P0CS90	Heat shock protein SSC1, mitochondrial	579	K
P0CX56	40S ribosomal protein S18-B	108	K	0.76031
P10080	Single-stranded nucleic acid-binding protein	92	K	0.98039
P10659	S-adenosylmethionine synthase 1	290	K
P10664	60S ribosomal protein L4-A	319	K
P12385	Eukaryotic peptide chain release factor subunit 1	235	K
P12385	Eukaryotic peptide chain release factor subunit 1	347	K
P14065	Glycerol 2-dehydrogenase (NADP(+))	240	K
P14120	60S ribosomal protein L30	53	K
P14904	Vacuolar aminopeptidase 1	294	K
P17076	60S ribosomal protein L8-A	231	K
P20434	DNA-directed RNA polymerases I, II, and III subunit RPABC1	161	K
P22515	Ubiquitin-activating enzyme E1 1	608	K
P22696	Peptidyl-prolyl cis-trans isomerase ESS1	51	K
P23248	40S ribosomal protein S1-B	109	K
P24000	60S ribosomal protein L24-A	41	K
P26793	Flap endonuclease 1	100	K
P27472	Glycogen [starch] synthase isoform 2	600	K
P28240	Isocitrate lyase	74	K	0.91933
P30902	ATP synthase subunit d, mitochondrial	98	K
P32324	Elongation factor 2	253	K
P32324	Elongation factor 2	292	K
P32471	Elongation factor 1-beta	109	K
P32769	Elongation factor 1 alpha-like protein	329	K
P32796	Carnitine O-acetyltransferase, mitochondrial	539	K
P34227	Mitochondrial peroxiredoxin PRX1	137	K
P36154	Altered inheritance rate of mitochondria protein 29	48	K
P37291	Serine hydroxymethyltransferase, cytosolic	324	K
P38199	Heterogeneous nuclear rnp K-like protein 2	289	K
P38230	Probable quinone oxidoreductase	185	K
P38625	GMP synthase [glutamine-hydrolyzing]	436	K
P38755	Oxysterol-binding protein homolog 7	76	K	1.07399
P40008	Protein FMP52, mitochondrial	88	K
P40217	Eukaryotic translation initiation factor 3 subunit I	324	K
P40471	NADPH-dependent 1-acyldihydroxyacetone phosphate reductase	134	K	0.979782
P40495	Homoisocitrate dehydrogenase, mitochondrial	22	K
P42826	Xylulose kinase	514	K	0.67581
P46990	60S ribosomal protein L17-B	124	K
P48164	40S ribosomal protein S7-B	101	K
P48510	Ubiquitin domain-containing protein DSK2	8	K	1.09392
P49167	60S ribosomal protein L38	21	K
P87262	60S ribosomal protein L34-A	99	K
Q04062	26S proteasome regulatory subunit RPN9	140	K
Q04947	Reticulon-like protein 1	216	K
Q08558	Delta(3,5)-Delta(2,4)-dienoyl-CoA isomerase	232	K
Q12118	Small glutamine-rich tetratricopeptide repeat-containing protein 2	57	K
