# Supplementary material for: Protein acetylation regulates xylose metabolism during adaptation of Saccharomyces cerevisiae
Source: Biotechnol Biofuels. 2021 Dec 17;14:241. doi: 10.1186/s13068-021-02090-x (PMC8684234; doi:10.1186/s13068-021-02090-x)
Supplement: Supplementary file 3 — Additional file 3: Variables Importance on Projection. [file 13068_2021_2090_MOESM3_ESM.xlsx]

## Sheet: D9vsD9X6
Table S2. Variables Importance on Projection
POSITON	VIP
P02309_6	1.31368
P02309_9	1.3135
P61830_28	1.3122
P02309_17	1.31117
P02309_13	1.31068
P06208_458	1.31066
P61830_24	1.30958
P15992_114	1.30769
P15992_157	1.30705
P09435_86	1.3041
P15019_7	1.30335
P49166_52	1.30315
P22943_108	1.30267
P22943_86	1.3024
P04912_5	1.30162
P00360_257	1.3013
P16547_204	1.30029
P00924_270	1.29848
P07257_153	1.29558
P22943_36	1.29297
P00360_63	1.29284
P07264_279	1.29251
P0CX83_133	1.29242
P22082_1498	1.28891
Q03104_68	1.28753
P32316_490	1.28646
P14540_348	1.28415
Q03104_265	1.28296
Q01574_538	1.28287
P0CX28_76	1.28259
P02294_12	1.28177
P53912_50	1.28165
P14832_87	1.28126
Q04432_83	1.27893
P32316_92	1.27865
P46367_306	1.27847
P00175_419	1.27695
P02294_17	1.27642
P04806_410	1.27255
P40188_19	1.27032
P0CT04_11	1.27029
Q12068_70	1.26994
P00175_389	1.26903
P49723_318	1.26777
P04912_8	1.26659
P09938_371	1.26331
P00331_18	1.26277
P30902_64	1.26252
P40188_92	1.26133
P46990_86	1.26107
P35691_118	1.26026
Q3E757_164	1.25835
P18239_160	1.25784
Q07551_147	1.25781
Q12690_31	1.25743
P05750_75	1.25656
P07264_276	1.25514
P07264_328	1.25324
P36156_196	1.25176
P0CH09_6	1.24984
P54115_267	1.24851
P29547_127	1.24741
P10963_514	1.24566
P0CS90_268	1.24518
P00445_70	1.24323
P23254_668	1.24318
P0CX83_117	1.24274
Q02206_25	1.24206
P07278_394	1.24085
P31539_470	1.23986
P51401_36	1.23856
P02293_7	1.23413
P14832_29	1.23168
P25451_70	1.23077
P41940_137	1.23005
P30657_243	1.22953
P00924_139	1.22536
P19414_406	1.22525
P06780_187	1.2246
P02294_23	1.22329
P40150_501	1.22074
P22082_1494	1.21756
P14126_340	1.2151
P23254_322	1.2143
P09232_374	1.21367
P02294_22	1.21297
P05755_90	1.2122
P11154_1092	1.20879
P39004_564	1.20818
P60010_113	1.20452
P00924_132	1.2035
P50094_113	1.20275
P43567_52	1.19663
P00924_337	1.19466
P0CX24_73	1.19465
P23254_579	1.19275
P54839_110	1.18691
P00359_108	1.18628
P16387_333	1.1854
P18239_118	1.18511
P38701_52	1.18466
P61830_10	1.18398
P61830_15	1.18398
P00359_257	1.17872
P23254_512	1.17811
P15108_188	1.17697
P00549_131	1.17097
P00925_436	1.1705
Q12233_81	1.16945
P00560_328	1.16943
P30902_155	1.1692
P00925_139	1.16901
P06168_165	1.1676
P00931_301	1.16728
P38625_270	1.16699
P29311_90	1.16663
P38715_276	1.16649
P23254_677	1.16521
Q12189_174	1.16
P25294_331	1.15827
P24000_129	1.15711
P10664_104	1.15448
P02994_62	1.15385
Q12189_155	1.15273
P02994_437	1.15265
P02994_441	1.15174
P0CX48_36	1.15125
P61830_57	1.14706
P14540_326	1.14574
P0CX28_24	1.1441
P10591_86	1.14141
P10591_243	1.13619
P43616_369	1.13482
P14126_174	1.13298
P36060_190	1.13193
Q12692_9	1.12816
Q12692_11	1.12605
P05030_442	1.12283
P35691_80	1.1206
P0CX40_135	1.11998
Q12363_36	1.11201
Q12189_35	1.10848
P00359_70	1.1038
P46367_285	1.09932
P09457_168	1.09727
P16521_265	1.09359
P00549_286	1.09262
P04840_234	1.09135
P00359_115	1.09104
P54839_263	1.09081
P15019_219	1.08754
P32799_85	1.08603
P29547_56	1.08601
P02994_41	1.082
P0CX24_146	1.07994
P00560_379	1.06869
P00549_474	1.06801
P41810_963	1.06411
P18239_182	1.05816
P26637_352	1.05664
P43616_378	1.0509
P23641_98	1.05029
P0CX50_20	1.04884
P25694_575	1.04859
Q00711_600	1.04555
P36008_55	1.04277
P00924_436	1.04146
P06169_228	1.0403
P54839_305	1.03459
P32324_15	1.0279
Q12213_238	1.02638
P40150_251	1.02287
P02994_224	1.01356
P06738_109	1.01255
P38788_64	1.01227
P38264_57	1.0055
Q3E841_47	1.00339
P26637_21	1.00309
P40215_476	0.99672
P25719_108	0.994064
P00359_63	0.99198
Q12692_15	0.991907
Q12690_11	0.987038
P41338_231	0.977271
Q12672_97	0.977125
P02994_393	0.97366
P32582_3	0.972624
P05755_37	0.971364
P23248_50	0.969217
P0CX40_74	0.968048
P02294_8	0.962078
P19097_161	0.961631
P04449_129	0.945838
P07170_176	0.944103
P49089_410	0.933809
P07257_79	0.931673
P35177_603	0.929434
P35177_607	0.929434
P00817_234	0.923493
P00549_69	0.920841
P14120_19	0.913658
P10591_420	0.912221
P32316_343	0.911605
P06168_136	0.911036
P00549_124	0.908912
P02293_12	0.908677
P04807_111	0.907987
P02994_177	0.899636
Q12672_129	0.893014
P07251_224	0.892166
P08417_199	0.890151
P32835_144	0.888137
P0CT04_58	0.887563
P16140_384	0.885752
P15019_296	0.88557
P00358_63	0.883191
O74700_65	0.87962
P10659_299	0.871058
Q08745_31	0.860653
P00359_267	0.854556
P51401_39	0.844821
P14127_59	0.837095
P38219_78	0.826781
P23301_35	0.826005
P07149_887	0.816775
P40043_90	0.805693
P35844_336	0.804724
P02293_23	0.804499
P00330_18	0.784126
P26321_41	0.782476
P0CX40_123	0.773098
P34760_13	0.770994
P32324_159	0.752937
Q12363_384	0.749309
P0C2H9_18	0.719208
P10659_210	0.70857
P40150_538	0.707754
P07284_80	0.706603
P09938_60	0.704137
P21954_41	0.701407
P06169_345	0.693603
P38088_518	0.69052
P41057_54	0.690369
P0CX24_38	0.689993
P14120_28	0.689502
P00560_147	0.687132
P04807_329	0.679103
P0CS90_344	0.677977
P38011_40	0.67709
P10592_86	0.668223
P38088_460	0.66374
P53090_129	0.656229
P40185_112	0.649365
P02293_17	0.648429
P21954_81	0.643058
Q3E757_49	0.641381
P05750_45	0.638848
P0CX85_25	0.636259
P08524_297	0.629463
P14540_307	0.626508
P0CX48_56	0.621508
P07170_56	0.617538
Q12447_168	0.615129
P38754_101	0.608549
Q12233_113	0.592785
P00925_270	0.590014
P39676_84	0.581401
P38011_117	0.581073
P00812_209	0.559399
P23248_55	0.555194
Q08745_38	0.54678
P53849_84	0.542919
P15019_138	0.536301
P0C2H9_61	0.526412
P10664_360	0.524856
P87262_113	0.523357
P15873_13	0.516878
P32589_45	0.504257
P53199_273	0.496505
P02293_22	0.492741
P00560_32	0.482924
P38628_413	0.467821
P00359_331	0.467702
P00817_11	0.467193
Q08649_13	0.458953
Q12692_4	0.453572
P31787_65	0.444248
P0CX85_103	0.443802
P32614_76	0.432547
P02293_90	0.424807
P02994_328	0.420425
P16140_90	0.41077
P51401_47	0.410249
P00950_191	0.410163
P12695_164	0.400314
P0CX30_30	0.398459
P32589_230	0.393511
P15019_200	0.390281
P02293_112	0.39001
P00044_92	0.384082
P49089_569	0.383482
P19414_630	0.38253
P17505_233	0.373884
P15019_123	0.373827
P00127_86	0.370143
P02294_7	0.352566
P15108_321	0.351959
P41807_208	0.347732
P02406_126	0.345141
P02406_92	0.3427
Q12499_84	0.339272
P0CX38_164	0.332629
P00549_466	0.330448
P04806_423	0.329386
P0C2H9_26	0.31758
P16521_630	0.313898
P15019_226	0.313242
P17505_216	0.312569
Q04344_32	0.309948
P07213_343	0.307334
P49723_158	0.29704
P32324_406	0.286827
P22203_63	0.273517
P02994_390	0.262031

## Sheet: D9X6vsD9X6D9
POSITION	VIP
P02309_6	1.35288
P02309_9	1.35275
P61830_28	1.3514
P49166_52	1.35118
P02309_13	1.35108
P02309_17	1.35022
P61830_24	1.3499
Q3E757_164	1.34718
P15019_7	1.34688
P06208_458	1.34568
P22082_1498	1.34548
P61830_57	1.34308
P0CX83_133	1.34219
P04912_5	1.34186
P0CX50_20	1.34015
P14126_174	1.3397
P09435_86	1.33924
P02294_12	1.33816
P02294_17	1.33635
P02294_23	1.3362
P14126_340	1.33061
P04806_410	1.32929
P02294_22	1.32702
P04912_8	1.32568
P22082_1494	1.32551
P15992_114	1.32379
P15992_157	1.32335
P16547_204	1.32118
P0CT04_11	1.32108
P18239_160	1.31847
Q12068_70	1.31845
P0CX83_117	1.3161
P22943_86	1.31601
P05755_90	1.31536
P04449_129	1.31503
P22943_108	1.31404
P46990_86	1.31373
P0CX28_24	1.31291
P40188_19	1.31018
P0CX28_76	1.30711
P22943_36	1.30647
P07264_279	1.30523
P54115_267	1.30476
P40188_92	1.30413
P53912_50	1.304
P40215_476	1.30107
P10963_514	1.30079
P07257_153	1.30018
Q12690_31	1.29789
Q01574_538	1.29677
P0CX24_146	1.29571
P0CX40_135	1.29412
Q03104_68	1.29346
P61830_10	1.29237
P61830_15	1.29237
P23254_512	1.29213
P00924_270	1.29096
P50094_113	1.28971
Q12692_9	1.28751
P51401_36	1.28673
P14832_87	1.28548
P00549_131	1.28532
P29547_127	1.28424
P05750_75	1.28283
P02294_7	1.28259
P46367_306	1.28252
P40150_501	1.28213
Q04432_83	1.2812
P23248_50	1.27795
P0CX48_56	1.27728
P49723_318	1.27692
Q12692_4	1.27599
P10591_243	1.27566
P31539_470	1.27494
P24000_129	1.26611
P39004_564	1.26029
P0CX24_73	1.25392
P14540_348	1.2515
P09938_371	1.25102
P00560_328	1.2507
Q12672_97	1.2474
P00445_70	1.24708
P00360_63	1.24566
P11154_1092	1.24304
Q02206_25	1.24127
P05755_37	1.2409
Q08649_13	1.23841
P25719_108	1.2383
P02293_90	1.23708
P0CX38_164	1.23363
P00817_11	1.23297
P23254_668	1.23239
P07264_276	1.23148
P0CS90_268	1.22945
P00360_257	1.22917
Q3E841_47	1.22726
P19097_161	1.22508
P35177_603	1.2242
P35177_607	1.2242
Q12692_11	1.22308
P02293_12	1.2222
P26321_41	1.22109
Q12213_238	1.22071
P07278_394	1.21671
Q07551_147	1.21616
P38701_52	1.21587
P02293_22	1.21335
P40150_251	1.21204
P35691_118	1.20604
P0CH09_6	1.19894
P12695_164	1.19887
P60010_113	1.19736
Q12692_15	1.19409
P38011_40	1.19134
P02294_8	1.1889
P00817_234	1.18884
P10664_104	1.18778
Q12447_168	1.18651
P00560_379	1.18602
P0CX48_36	1.18533
P14832_29	1.18487
P39676_84	1.18401
P02293_17	1.18213
P17505_216	1.16792
P0C2H9_18	1.16746
Q12189_174	1.16137
Q12672_129	1.1608
P02994_390	1.16037
P07264_328	1.15706
P09232_374	1.14655
P23254_677	1.14579
P00560_32	1.14439
P0CX85_25	1.14434
P41940_137	1.14391
P16140_90	1.13143
P23254_579	1.12927
P30902_64	1.12839
P00330_18	1.12787
P00359_257	1.12565
P23248_55	1.1245
P43616_378	1.12
P00549_286	1.11958
P10664_360	1.11862
O74700_65	1.11844
P02994_62	1.11511
P00331_18	1.11303
P00359_115	1.11292
P0CX85_103	1.11077
P30657_243	1.11027
P10591_86	1.10047
P38264_57	1.09464
P00924_337	1.08905
P07257_79	1.08815
P38088_518	1.0859
P32316_92	1.08217
P00931_301	1.07829
P19414_630	1.07669
P32582_3	1.06919
P87262_113	1.06775
P23254_322	1.0674
P00175_419	1.06666
P35691_80	1.06482
P0CX40_123	1.06294
P25294_331	1.05841
Q08745_38	1.05507
P09938_60	1.05423
P00175_389	1.05255
P00924_139	1.04467
P10659_299	1.04293
P0CX40_74	1.04252
P00549_124	1.04183
P36008_55	1.02748
P02406_92	1.02124
P38011_117	1.01926
Q3E757_49	1.01653
Q12363_36	1.0086
P00549_69	1.0077
P38715_276	1.00535
P14120_19	1.00398
P49089_569	1.00313
P43567_52	0.999142
P29547_56	0.995135
P15108_188	0.988359
P00560_147	0.979244
P06168_165	0.978594
P16521_265	0.978523
P07251_224	0.977558
P14540_326	0.976754
P16521_630	0.966199
Q08745_31	0.964126
P36156_196	0.955574
Q03104_265	0.949153
P15873_13	0.948086
P29311_90	0.94784
P0C2H9_26	0.943337
P25451_70	0.936064
P00359_108	0.924979
P38754_101	0.909995
P31787_65	0.908332
P40150_538	0.906664
P00549_474	0.904965
P00359_331	0.898257
P40043_90	0.895623
P04806_423	0.889842
P02293_112	0.889504
P15019_296	0.886557
P38088_460	0.880859
P00924_132	0.877437
P26637_21	0.875238
P00925_139	0.873581
P36060_190	0.863323
P02293_7	0.862533
P17505_233	0.857784
P26637_352	0.851106
P35844_336	0.835457
P07213_343	0.829737
P00127_86	0.826959
P04807_329	0.825574
P06169_228	0.800172
P40185_112	0.79864
P00924_436	0.797316
P00044_92	0.796372
P00925_436	0.786291
P41338_231	0.779371
Q12233_113	0.7785
P0CX30_30	0.776684
Q12690_11	0.774787
Q12189_35	0.774255
P06780_187	0.773988
P05030_442	0.772199
P02994_437	0.759197
P15019_123	0.751081
P32316_490	0.747108
P41807_208	0.737646
P08417_199	0.737144
P21954_41	0.732168
P14120_28	0.726332
P30902_155	0.718844
P05750_45	0.702475
P0C2H9_61	0.681425
P06168_136	0.664082
P00549_466	0.657499
P32614_76	0.652095
P41810_963	0.645787
P00359_70	0.600785
P02994_224	0.598223
P43616_369	0.595326
Q12233_81	0.579518
P34760_13	0.576876
P25694_575	0.566025
P46367_285	0.538049
P32324_406	0.532986
P51401_47	0.514468
P02406_126	0.504731
P38788_64	0.489508
P53090_129	0.487668
P23301_35	0.485842
P15019_226	0.481416
P02994_177	0.446015
P07170_56	0.444579
P04807_111	0.444532
P07149_887	0.439763
P02293_23	0.435737
P07170_176	0.433986
P00812_209	0.432895
P02994_328	0.418237
P10591_420	0.416696
P00925_270	0.405278
P38219_78	0.400636
P16140_384	0.386273
P08524_297	0.382231
P16387_333	0.376032
P53199_273	0.369938
P0CS90_344	0.366397
P02994_393	0.363113
P32589_230	0.342526
P51401_39	0.338223
P06169_345	0.33276
P32324_15	0.33012
P54839_110	0.326375
P00359_63	0.323144
P15019_200	0.322632
P19414_406	0.306906
P18239_118	0.298691
P10592_86	0.287308
P10659_210	0.284393
P09457_168	0.2831
P02994_441	0.28154
P00358_63	0.279692
P02994_41	0.270567
P0CT04_58	0.248245
P32589_45	0.24099
P21954_81	0.232844
P0CX24_38	0.230758
P00359_267	0.227559
P06738_109	0.221037
P22203_63	0.201241
P14127_59	0.197706
P53849_84	0.197055
P32835_144	0.184984
P00950_191	0.184527
P49723_158	0.169776
P32324_159	0.168602
P54839_305	0.168574
P15019_138	0.162286
P32316_343	0.160462
Q12363_384	0.155146
P15019_219	0.154927
P04840_234	0.150019
P07284_80	0.149804
Q04344_32	0.146555
P18239_182	0.138122
Q12189_155	0.10411
P32799_85	0.099677
P38625_270	0.0942118
P15108_321	0.0807592
P23641_98	0.0603984
Q00711_600	0.0587371
P54839_263	0.0583163
P41057_54	0.0578771
P14540_307	0.057135
Q12499_84	0.0570085
P49089_410	0.0516832
P38628_413	0.0509591
